# Supplementary material for: Functional metabolite reserves and lipid homeostasis revealed by the MA-10 Leydig cell metabolome
Source: PNAS Nexus. 2022 Sep 27;1(4):pgac215. doi: 10.1093/pnasnexus/pgac215 (PMC9802464; doi:10.1093/pnasnexus/pgac215)
Supplement: pgac215_Supplemental_Files [file pgac215_supplemental_files.zip]

Archive with 2 entries (2 files):
- PNASNEXUS-PNASNEXUS-2022-00318-s01.docx
- PNASNEXUS-PNASNEXUS-2022-00318-s02.xlsx
