# Supplementary material for: Functional metabolite reserves and lipid homeostasis revealed by the MA-10 Leydig cell metabolome
Source: PNAS Nexus. 2022 Sep 27;1(4):pgac215. doi: 10.1093/pnasnexus/pgac215 (PMC9802464; doi:10.1093/pnasnexus/pgac215)
Supplement: pgac215_Supplemental_Files [file pgac215_supplemental_files.zip › PNASNEXUS-PNASNEXUS-2022-00318-s02.xlsx]

## Sheet: Sheet I - ESI(+)
Annotation	Peak Height_Sample 1	Peak Height_Sample 2	Peak Height_Sample 3	Peak Height_Sample 4	Peak Height_Sample 5	Peak Height_Sample 6
Acylcarnitine C16:0	204384	160857	173907	111348	157358	178699
Acylcarnitine C18:0	32363.5	30933.6	28970.7	30532.4	25208.5	31053.6
Acylcarnitine C18:1	204965	167558	180878	113242	156731	170895
CE (16:1)	49061.9	45932.5	45799	53042.3	42618.8	50218.9
CE (18:2)	60431	52862.9	47089.8	63269.6	52118.9	61091.5
CE (18:3)	14765.8	13821.1	14208.3	15260.6	14184.6	15286.3
CE (20:3)	46414.9	38791.9	41275.1	44781.1	39537.5	44899.1
CE (20:4)	81266.6	74643.1	70119	76735.8	71411.1	75105.6
CE (20:5)	52724.6	50472.4	50595	57150.6	50846.3	51147.6
CE (22:4)	71333.8	56557.2	62475	62387.3	60501	66520.9
CE (22:5)	147263	117795	134803	136051	131129	142685
CE (24:1)	368178	283237	301000	368948	292664	345455
Ceramide (d18:1/23:0)	18604	22080.5	20970.1	21344.1	20980.8	18789.5
Ceramide (d40:1)	45562.3	52242	50111.7	51050.3	49450.6	45807.4
Ceramide (d42:1)	118295	130814	125066	127483	122137	111001
Ceramide (d42:2)	291487	349515	312394	349718	311133	281180
Cholesterol	33008.4	29383.8	29117	27816.6	29488.1	32475.1
DG (36:1)	63506.9	86050.4	69061	88277.1	72329.6	58274.3
DG (36:2)	233676	264950	234912	266526	237018	214163
DG (36:3)	15612.2	17816.6	16713.4	15946.1	15194.7	14962.1
DG (38:5)	39846.7	39195.8	39991.1	40113.3	40322.8	34000.7
Gal-Gal-Cer(d18:1/16:0) or Lactosylceramide(d18:1/16:0)	92937.8	97235	95579.6	91177.6	96965.4	93289.6
GlcCer (d40:1)	64788.4	81892.2	72505.2	80718.1	71801.7	65088.6
GlcCer (d42:1)	143862	183571	170062	180784	169543	146286
GlcCer (d42:2)	235850	293066	259409	287387	251340	229788
Lactosylceramide (d18:1/24:1(15Z))	28008.2	31320	29244.7	29611	28649.9	26723.6
LPC (16:0)	138281	171553	145989	178568	142693	146299
LPC (16:1)	2536.95	3394.98	2646.56	3600.88	2677.41	2900.94
LPC (18:0)	10841.5	12541.6	11591.2	14237.5	10556	12234
LPC (18:0)	200092	254541	211579	263358	214803	212499
LPC (18:1)	41337.9	51401.3	42904.9	58255.7	42524.2	43049.2
LPC (18:1)	38114.5	51565	42785	50468.3	47139.4	39872.4
LPC (20:0)	8525.74	10703.2	9635.27	10844.6	9357.7	9284.73
LPC (20:1)	5186.06	5596.64	4915.87	5490.39	5328.36	4999.88
LPC (20:4)	3256.6	4669.67	3094.53	5572.46	3392.53	3134.99
LPC (22:5)	3392.64	4011.02	2879.38	4611.85	3104.65	4379.32
LPC (22:6)	3363.57	4518.57	3054.25	5324.38	3323.36	4463.07
LPC (24:0)	12525.9	14175.6	13603.1	15124.4	13797	13221.7
LPC (p-16:0) or LPC (o-16:1)	4310.64	5127.83	4266.52	5287.07	3499.35	4430.86
PC (28:0)	19578	23977	20925.9	23518.1	20956.4	19338.2
PC (30:0)	675081	721219	677281	679203	665647	652661
PC (30:1)	82591.7	103063	91511.5	106735	88333	84758.6
PC (31:0)	150933	147532	152601	143907	152717	150792
PC (32:0)	985790	980837	1.01001e+06	962398	996905	963470
PC (32:1)	3.58058e+06	3.79333e+06	3.56645e+06	3.60332e+06	3.5922e+06	3.53967e+06
PC (32:2)	175273	211425	183583	213893	187705	187440
PC (33:0)	77855.3	80386	79464.5	76468.1	79390.4	75162.5
PC (33:1)	1.68984e+06	1.75418e+06	1.74026e+06	1.7061e+06	1.7602e+06	1.74721e+06
PC (33:2)	86042.5	94433.8	90550.7	97199.5	89886.4	89179.8
PC (34:0)	444445	417066	484833	408880	481684	440301
PC (34:1)	1.42269e+07	1.37543e+07	1.36552e+07	1.30568e+07	1.38346e+07	1.40645e+07
PC (34:2)	3.65114e+06	3.66213e+06	3.6356e+06	3.55951e+06	3.66993e+06	3.62806e+06
PC (34:3)	98639	119464	110170	124732	114330	106123
PC (34:4)	50305	58184.5	58240.9	60524.8	56592.8	54600.4
PC (35:1)	2.11533e+06	2.09966e+06	2.12971e+06	2.02735e+06	2.16943e+06	2.15621e+06
PC (35:2)	1.39183e+06	1.44823e+06	1.39053e+06	1.39759e+06	1.41467e+06	1.39189e+06
PC (35:3)	59398.8	59788.5	59732.2	57589.8	60805.2	60816.7
PC (35:4)	51817	55085.9	58287.1	58261.3	58104.4	55312.2
PC (36:1)	9.89447e+06	1.02673e+07	9.71114e+06	9.69934e+06	9.82076e+06	9.78194e+06
PC (36:2)	8.67838e+06	8.72995e+06	8.378e+06	8.24233e+06	8.38815e+06	8.41912e+06
PC (36:3) A	1.41685e+06	1.44426e+06	1.42498e+06	1.42518e+06	1.41827e+06	1.42806e+06
PC (36:3) B	1.89404e+06	1.86639e+06	1.8854e+06	1.83046e+06	1.89764e+06	1.8941e+06
PC (36:4) A	94082.2	104409	104823	108702	103081	98532.1
PC (36:4) B	2.61135e+06	2.50819e+06	2.66377e+06	2.49873e+06	2.61601e+06	2.64245e+06
PC (36:4) C	232318	193991	200431	170576	206337	214285
PC (36:5) B	1.08798e+06	1.20949e+06	1.23796e+06	1.24789e+06	1.22299e+06	1.1586e+06
PC (36:6)	18893.7	22949.3	21393.5	23574.1	22330.7	20511.6
PC (37:3)	73557.1	74711.9	76531	73582.6	75033.5	75003.6
PC (37:4)	151750	146589	155718	145462	156481	160156
PC (37:6)	25703.9	27507.6	28286.9	30646.2	29350.8	27476.3
PC (38:2)	986222	1.05958e+06	972735	1.02099e+06	988767	969107
PC (38:3)	1.4211e+06	1.48099e+06	1.43139e+06	1.45998e+06	1.4201e+06	1.45513e+06
PC (38:4) A	376921	335511	339722	291464	339173	353801
PC (38:4) A	605054	595818	613582	594272	590034	613614
PC (38:4) B	362569	318239	329194	293043	332020	340026
PC (38:5)	273135	235981	243798	209907	240717	256754
PC (38:5) A	1.91655e+06	1.86213e+06	1.92617e+06	1.8186e+06	1.90859e+06	1.93711e+06
PC (38:5) B	579730	598368	591667	596870	583907	583514
PC (38:6) A	1.63238e+06	1.64103e+06	1.64331e+06	1.61367e+06	1.6433e+06	1.64288e+06
PC (38:7)	74247.7	83396.4	83230.9	91702.6	82380.1	80764.7
PC (39:6)	64945.2	60528.5	66129.5	59067.1	63420.5	66297.5
PC (40:1)	42124	52494.8	47362	55849.6	45828.2	42923.6
PC (40:4)	400800	434679	406627	424025	411058	407728
PC (40:5) A	473734	460333	458861	451128	452164	465701
PC (40:5) B	72209.2	71831.2	73616.3	70545	72431.4	73968.6
PC (40:6) B	1.04566e+06	1.02979e+06	1.05426e+06	1.03058e+06	1.03281e+06	1.04155e+06
PC (40:7)	1.63379e+06	1.66842e+06	1.65905e+06	1.64651e+06	1.63542e+06	1.62036e+06
PC (40:8)	35608.7	39827.4	38830.9	39444.6	37901.8	37607
PC (42:1)	44724.3	53973.9	50522.3	55692.9	47880	47151.5
PC (42:2)	99368	131881	111582	133625	111022	103333
PC (42:5)	26883.6	28621.5	26563.8	27033.2	26677.4	25621
PC (42:6)	43207.1	46663.8	43338.1	46084.9	42973.8	44225.9
PC (o-32:0)	222007	232700	223888	227604	224076	228126
PC (o-34:0)	137720	154335	151799	161450	156455	147121
PC (p-34:0) or PC (o-34:1)	496084	533049	506169	512841	501492	511363
PC (p-34:1) or PC (o-34:2) A	24077.7	26975.8	24474.3	25642.6	23802.7	23892.5
PC (p-36:1) or PC (o-36:2)	64202.7	73081.7	66137.4	73516.4	67113.2	65418.2
PC (p-38:2) or PC (o-38:3)	17028.6	18483	10546.9	18320.6	16749	17606.4
PC (p-38:3) or PC (o-38:4)	63213	74250.8	65860.3	71423.5	63984.1	64603.4
PC (p-38:5) or PC (o-38:6)	300691	319979	304274	311220	303046	300521
PC (p-40:3) or PC (o-40:4)	20623.8	24975.6	22207.9	25853.4	23028.5	21378.1
PC (p-40:4) or PC (o-40:5)	92753	106673	98917.7	107119	95350	94239.8
PC (p-40:5) or PC (o-40:6)	43735.7	44544.5	42544.3	42990.5	43719.4	43685.9
PC (p-40:6) or PC (o-40:7) A	42533.2	46990.2	17883.4	18883.9	38437.9	18851.8
PC (p-40:6) or PC (o-40:7) B	60294.9	63415.9	60427.7	62098.2	59692.3	59603.5
PC (p-40:7) or PC (o-40:8)	56992.6	59785.6	57072.9	58147.6	56569.4	57618.3
PC (p-42:3) or PC (o-42:4)	15919.6	18315.5	17733.1	19879	17113.2	16748.6
PC (p-42:4) or PC (o-42:5)	90349	112184	98513	116930	99740.5	94473.8
PC (p-42:5) or PC (o-42:6)	8405.28	11128.4	10674.6	11904.1	10623.2	10649.3
PC (p-44:4) or PC (o-44:5)	12860.3	15263.4	13552.1	15840.7	13738	13220.6
PC (p-44:5) or PC (o-44:6)	12680.6	15103.6	13613	16876.9	13623	13315.1
PC 31:1; PC(13:0/18:1(4E));	66788.4	80079.9	73749.9	80349.7	72834.2	70214.1
PC 40:0; PC(20:0/20:0);	21728.7	27293.5	23447.7	28242.8	24164.8	21780.7
PE (34:1)	616528	705963	643537	684881	642216	626839
PE (36:1)	381217	491260	416371	481484	417970	383676
PE (36:5)	99911.1	111496	105917	112511	106061	99110.8
PE (38:4)	2.37646e+06	2.37833e+06	2.41272e+06	2.32793e+06	2.39304e+06	2.39246e+06
PE (38:6)	412232	420744	421799	416088	423820	409740
PE (p-34:1) or PE (o-34:2)	127848	164441	136386	155728	135354	131700
PE (p-36:1)	76923.8	107635	80538.2	97093.2	86318.9	77980.7
PE (p-36:4) or PE (o-36:5)	340737	360909	364414	367711	344152	349411
PE (p-38:3) or PE (o-38:4)	74717	102210	81963.7	102482	82648.6	79260.5
PE (p-38:4) or PE (o-38:5)	199526	211621	212254	215793	207755	201700
PE (p-38:5) or PE (o-38:6)	549077	570911	567553	574848	559538	566047
PE (p-40:5) or PE (o-40:6)	225859	238920	234051	231433	235802	222453
PE 40:6; PE(16:2/24:4);	250627	246292	247155	238719	244809	240217
PS (38:4)	230373	228210	232596	236606	239298	238887
PS (40:5)	183295	193876	186937	208600	194271	193056
PS (40:6)	377327	345215	361636	357111	387972	387311
SM (d30:1)	3110.18	4282.23	3560.18	3895.59	3521.72	3325.02
SM (d32:0)	35377.1	41131.1	38853.5	42056.9	37213.1	34788.7
SM (d32:1)	630471	844124	715908	908173	740636	708997
SM (d32:2)	7329.44	8940.28	8365.04	6698.14	5632.52	7099.9
SM (d33:1)	1.23703e+06	1.42934e+06	1.31705e+06	1.4386e+06	1.31944e+06	1.31689e+06
SM (d34:0)	495544	491037	494808	476206	511554	499057
SM (d34:1)	8.61296e+06	8.84128e+06	8.4183e+06	8.47839e+06	8.53709e+06	8.72151e+06
SM (d34:2)	607665	747094	650491	745523	631044	629041
SM (d36:0)	25059	26169.9	23989.9	25169.8	25195.3	24727.8
SM (d36:1)	888376	961894	895389	939162	901910	899341
SM (d36:2)	328717	374266	330651	354016	329742	334431
SM (d38:0)	75299.6	91581.2	78477.2	92039.3	80617.2	77396.7
SM (d38:1)	252122	286814	260770	279613	260138	256451
SM (d39:1)	159336	198033	172331	204067	168632	164902
SM (d40:0)	78362	102321	85141.7	103072	84174.5	79963.7
SM (d40:1)	1.03313e+06	1.16265e+06	1.05555e+06	1.15345e+06	1.05417e+06	1.0495e+06
SM (d40:2)	261251	130518	263496	288410	269875	266844
SM (d41:1)	284554	359378	316101	377217	319392	289469
SM (d42:0)	20657	25424.1	23022.3	27789.5	24048.8	21535.9
SM (d42:1)	1.14379e+06	1.39442e+06	1.25556e+06	1.48208e+06	1.27834e+06	1.17027e+06
SM (d42:2) A	3.36638e+06	3.72527e+06	3.41642e+06	3.61875e+06	3.44087e+06	3.40372e+06
SM (d43:2) B	52265.6	64499.8	56883.3	67088.7	58127.8	55174.8
SM (d44:2)	31614.8	40835.7	36197.1	43207.8	37093.1	35107.6
TG (44:1)	8671.12	8342.65	7640.04	8573.66	7894.89	7437.01
TG (46:1)	250955	255768	253157	273963	256571	241843
TG (46:2)	17822	18306.8	17313.6	21374	17479.4	16336.3
TG (48:1)	1.40167e+06	1.3228e+06	1.36731e+06	1.36338e+06	1.37188e+06	1.34451e+06
TG (48:2)	513961	521767	531603	570180	540919	510879
TG (48:3)	25269.8	26265.8	25812.3	30970.7	27069.1	24559.2
TG (49:0)	84326.9	67478.3	81441	79142	81402.5	80125.9
TG (49:1)	532983	474595	523980	507330	534302	504965
TG (49:2)	222213	216148	231583	233854	232884	219514
TG (49:3)	9784.35	9785.88	12005.8	12555.1	11609.9	11408.4
TG (50:1)	2.95545e+06	2.70123e+06	2.84791e+06	2.77064e+06	2.86861e+06	2.84766e+06
TG (50:2)	3.07978e+06	2.99041e+06	3.07936e+06	3.12832e+06	3.09589e+06	3.04751e+06
TG (50:3)	443605	447092	462394	493620	462170	441311
TG (50:4)	14894.6	5534.64	14585.5	18431.5	16373.7	14120.3
TG (50:4)	42730.5	41649.3	45967.9	37924.4	45810.9	42101.2
TG (51:1)	772100	635244	757191	730680	755934	753080
TG (51:2)	1.16171e+06	1.08143e+06	1.17747e+06	1.16311e+06	1.19044e+06	1.14751e+06
TG (51:3)	31144.4	28611.8	29158.3	26820.5	28417.9	28992.2
TG (51:3)	160847	152334	161888	171181	168813	161607
TG (51:7)	52327.9	50246.7	55613	52424.9	52480	49817.4
TG (52:1)	135220	130441	133867	109223	127135	143585
TG (52:2)	7.25656e+06	6.78875e+06	7.01986e+06	6.93212e+06	7.09309e+06	7.01828e+06
TG (52:3)	2.48713e+06	2.40549e+06	2.49885e+06	2.49079e+06	2.53988e+06	2.47841e+06
TG (52:4) A	240450	238308	253114	263979	254269	245409
TG (52:4) B	265989	263363	273500	293462	278477	268825
TG (52:5)	20213.6	20090	23418.2	23389.4	23464.9	23358.9
TG (52:5)	133071	121297	145373	143227	141127	135898
TG (52:6)	98877.8	92909.2	104708	108952	105785	95736.4
TG (52:6)	7097.86	6261.1	6436.61	8204.34	7508.33	6538.39
TG (53:1)	488712	378225	479316	473055	479779	487701
TG (53:2)	1.64743e+06	1.44165e+06	1.64455e+06	1.61809e+06	1.64068e+06	1.6113e+06
TG (53:3)	643169	592527	610248	625268	622100	640716
TG (53:4)	48681.9	46915.6	50126.4	50446.8	51046.7	49720.7
TG (54:1)	164783	131038	3512.04	125875	133693	134225
TG (54:2)	229139	212383	212166	199630	210939	220668
TG (54:3)	3.00681e+06	2.85058e+06	2.92877e+06	2.92817e+06	2.99223e+06	2.96985e+06
TG (54:4)	949226	888211	946801	988363	973481	947641
TG (54:5)	696342	618771	720781	686611	721386	703868
TG (54:6)	42573.7	29660.8	34092.8	34514.7	38890.5	35465.1
TG (54:6)	308830	277168	333283	320601	328843	312148
TG (54:7)	295198	276275	316123	317102	310811	289690
TG (55:3)	497662	460680	496622	520235	506557	504470
TG (55:4)	231945	215760	231637	242503	237214	235803
TG (55:6)	109431	88899.1	111419	101686	110039	105321
TG (56:3)	77547.9	73073	73125.1	68537	72917.6	73621.8
TG (56:4)	61653.2	58402.4	63564.5	60579.9	61200.9	63001.5
TG (56:4)	1.08193e+06	1.00248e+06	1.07198e+06	1.1123e+06	1.0731e+06	1.08178e+06
TG (56:5) A	926742	772684	938411	941501	748489	924060
TG (56:5) B	15863.5	662045	759556	799169	126750	761823
TG (56:6)	1.79765e+06	1.53078e+06	1.81331e+06	1.69557e+06	1.81805e+06	1.79876e+06
TG (56:7) A	302443	263968	312493	291887	309031	297955
TG (56:7) B	1.70565e+06	1.46477e+06	1.74734e+06	1.62809e+06	1.71325e+06	1.65001e+06
TG (56:8)	212610	200086	234159	237736	231528	222605
TG (57:3)	125874	107868	122524	131968	120118	126135
TG (57:4)	97975.4	84819.3	95915.5	104353	96888.1	99912.8
TG (57:5)	77140.8	69743.9	76497.6	76496.1	76115.8	77052.1
TG (57:6)	127026	32398.1	129214	93278.8	130675	75756.2
TG (57:7)	56716.4	45560.6	57978.6	49217.6	59007.7	56595.2
TG (57:8)	42552.9	37522.1	44014	40873.4	44476.3	41238
TG (58:10)	23963.5	20553	25531.3	24883.5	26140.3	23959.1
TG (58:4)	21598.9	19538.8	18140.8	16528.1	20565.8	21444.6
TG (58:4)	201923	178110	198111	212755	205237	207285
TG (58:6)	663651	554062	632805	638608	642399	658822
TG (58:7)	505595	432015	512979	457537	501115	498744
TG (58:8)	623390	559820	616810	585020	619669	626170
TG (58:9)	61473.6	52923	65308.2	63850.6	65772.4	60751.2
TG (59:7)	23829.5	19747.1	23754.2	22680.6	24033.6	23174.2
TG (60:10)	51350.7	42724.5	51748.3	46679	51504.5	49878.6
TG (60:12)	24497.2	19845.9	26026.4	24228.8	24256.4	23457.7
TG (60:4)	126062	104086	89338.5	135550	119345	124371
TG (60:8)	79455.5	68012	79337.7	74810.8	80321.2	80116.2
TG (60:9)	59796.5	52056.1	62916.1	57778.2	62794.9	61656.3
TG (62:6)	42097	30653.6	36735.5	40519.9	36386.1	40327.6
TG (62:7)	32331.3	26405.3	32437.5	32202.8	31064.8	31409
TG (62:9)	13198.8	10592.7	12924.3	12435.7	13185.6	13209.9
CSH_posESI #002	159861	162028	173991	180456	168140	169147
CSH_posESI #017	29610.6	27495	29070.9	30114.6	28133.1	27447.3
CSH_posESI #022	15555.1	13808.5	14374.3	12164.3	13385	13512.7
CSH_posESI #025_Unknown	125502	102767	136528	126111	137190	125969
CSH_posESI #036	20592.6	22908.6	20896.4	21838.4	21450.8	21925.6
CSH_posESI #037	13045.1	11559.4	11946.8	9614.47	12046.3	12585.1
CSH_posESI #056	16652.7	19108.8	18733.2	19865.9	18475.3	17360.5
CSH_posESI #081	5834.06	5671.22	5334.37	4780.66	4877.72	5029.94
CSH_posESI #106	6481.02	5939.52	6766.7	6884.67	7774.85	7056.95
CSH_posESI #116	28649	31844.1	28854.7	36538.5	25280.7	23696
CSH_posESI #134	4398.91	7927.11	7460.26	5234.85	7037.35	4968.75
CSH_posESI #141	7328.4	7017.59	7298.17	5883.02	6669.1	7019.37
CSH_posESI #159	11861.3	9914.7	10844.6	8806.82	10758.5	11359
CSH_posESI #164	4624.25	4340.35	4024.85	3571.97	4049.68	3583.77
CSH_posESI #187	6823.71	6601.08	7396.41	7129.95	7154.33	7319.99
CSH_posESI #192	8612.97	30086	38131.4	35251.5	38934.3	35503.8
CSH_posESI #215_Unknown	100821	93340.2	98295.9	99370.7	94691.9	92363.1
CSH_posESI #232	7441.59	5888.19	5880.58	4554.96	6628.41	6943.15
CSH_posESI #270	1.05919e+06	1.03726e+06	1.04586e+06	1.01264e+06	1.02613e+06	1.05327e+06
CSH_posESI #275	450243	439457	446512	419509	437237	449609
CSH_posESI #282	96167.4	90970	96810.5	96213.7	99038.6	96041.3
CSH_posESI #285	5996.06	4779.13	5600.6	4450.51	4715.98	5635.47
CSH_posESI #288	9869.5	9504.01	9435.85	8698.63	9458.4	10202.7
CSH_posESI #290	8114.51	6209.77	6993.63	5217.13	6328.32	7769.84
CSH_posESI #293	47085.8	50217.6	46073.1	49093.6	46342.9	46192.8
CSH_posESI #296	21929.1	26658.1	22626.4	25167.9	23992.9	21491.9
CSH_posESI #296	18951.9	20044.4	17407.9	18874.5	18794.7	19333.9
CSH_posESI #298	63931.6	60058.7	59392.3	61582.4	63616.9	60636.3
CSH_posESI #301	5260.83	4369.4	4862.83	3823.78	4506.42	4997.73
CSH_posESI #308	11076.2	9846.9	9795.4	8158.64	9640.49	9676.6
CSH_posESI #336	21881.3	21077	20225.4	19134.8	21061.2	22106
Unannoatated	23875.2	29001.2	28548.2	30508.2	28776	26670
Unannoatated	458524	503228	472665	486286	469315	475757
Unannoatated	105190	90056.6	93226.7	80002.8	93622.7	96134.7
Unannoatated	27686.3	29491.3	29460.9	30374.8	30537.9	28843
Unannoatated	792951	844103	842242	842662	829511	801188
Unannoatated	404719	478855	421905	465015	414705	414416
Unannoatated	439731	282866	441239	441699	331699	440400
Unannoatated	120374	138344	68031.4	137109	130346	124264
Unannoatated	162143	168153	165294	162245	165125	165285
Unannoatated	118179	103910	40783.9	96323.8	110313	115909
Unannoatated	13344.2	8100.49	10295.4	11732.5	9956.86	11748.7
Unannoatated	3977.29	3081.15	3003.16	3543.06	3066	3860.76
Unannoatated	7308.67	8799.83	8265.82	9597.69	9158.32	8939.02
Unannoatated	5747.86	5956.96	5467.98	5830.8	6679.27	5313.38
Unannoatated	4386.45	3952.9	4232.13	4197.76	4324.34	4357.85
Unannoatated	10050.2	8339.74	9268.84	11725	10056.5	10405.6
Unannoatated	4167.33	3425.98	3773.36	4792.78	4336.54	4588.68
Unannoatated	29912.8	24881.7	27242.6	28683.9	27814.7	29128.6
Unannoatated	9663.89	8287.44	9705.02	10530.3	10182.7	10178
Unannoatated	3770.64	3308.78	3099.44	4005.64	3727.21	3317.51
Unannoatated	44747.2	45167.3	41052.1	44816.6	44135.5	42409.3
Unannoatated	14563.3	29682.1	26839.8	30629.4	17045.1	26864.3
Unannoatated	27664.5	27639.3	28384.2	29036.5	29798.3	28824.7
Unannoatated	25690.4	23803.6	25351.5	25489.7	25934.8	24506.6
Unannoatated	8506.01	7212.28	9137.2	8956.97	7876.58	8433.34
Unannoatated	32420.7	27450.4	31014	33390	32365.9	32207.7
Unannoatated	36510.1	31057.5	34256.9	37408.7	35244.7	35489.8
Unannoatated	3108.1	2517.42	3156.42	3166.28	3220.62	3097.41
Unannoatated	7345.01	6329.87	6855.11	8514.9	7475.78	7467.08
Unannoatated	13758.5	15712.8	14943.1	15138.4	14874.3	12915.7
Unannoatated	4469.52	4406.21	4450.22	5346.76	4594.93	4338.53
Unannoatated	42830.2	35575.1	39701.3	47312.3	37917	43698.8
Unannoatated	4243.14	5298.3	4867.74	5163.97	5135.09	4737.92
Unannoatated	2642.88	5246.97	5836.37	6530.27	3180.95	6094.98
Unannoatated	3150.68	2841.91	3176.06	3817.25	3115.84	3027.63
Unannoatated	4370.87	5503.65	4650.63	4762.94	4333.49	4404.02
Unannoatated	2641.84	2620.09	2806.69	2693.43	2580.77	2913.82
Unannoatated	6232.82	6785.12	6452.33	8803.09	6337.48	6778.88
Unannoatated	6032.4	7026.31	6907.18	8629.62	5886.83	5926.42
Unannoatated	4896.33	6399.61	2584.67	6370.79	5082.19	4334.23
Unannoatated	17566.6	26558.3	18154.5	22912.8	33560.1	22847.9
Unannoatated	16584.2	17494.1	17535.6	16225.9	16133.6	15899.3
Unannoatated	7466.51	7035.99	6734.28	6668.3	6372.06	6825.05
Unannoatated	11734.6	9835.28	11318.1	12277.1	11243.7	12645.2
Unannoatated	3091.49	3300.06	3163.29	1412.93	3150.43	2678.7
Unannoatated	5449.83	6696.98	6116.35	7864.86	6815.59	5543.14
Unannoatated	35606.6	33228.2	36906.4	34275.1	34956.8	36718
Unannoatated	10708.6	9072.98	10062.6	11623.4	10725.9	11195.8
Unannoatated	4133.06	4042.98	4334.3	3786.47	4054.76	3988.52
Unannoatated	4120.6	4091.41	3843.11	3688.55	4196.16	3789.9
Unannoatated	5177.75	5171.41	5713.57	5551.01	5901.08	5883.48
Unannoatated	5752.02	5983.11	6438.58	7301.55	6023.15	6074.58
Unannoatated	6211.02	6773.5	6386.51	7689.53	6046.54	6280.72
Unannoatated	10727.3	9152.41	10199.2	10601.2	7245.88	4671.35
Unannoatated	6448.82	5078.43	5108.42	6548.92	6074.01	6263.54
Unannoatated	4173.56	4713.26	3520.88	3583.16	4687.49	4823.81
Unannoatated	15924.8	12561.9	14112	15762.4	12818.4	14813.9
Unannoatated	7056.32	6175.86	7440.61	7060	5658.97	7393
Unannoatated	161744	133363	151348	141534	145294	136050
Unannoatated	213544	193432	193267	182948	199050	199764
Unannoatated	6126.9	4906.02	5330.44	4585.74	4846.19	4703.56
Unannoatated	3448.72	2513.55	2682.9	3986.99	2819.82	3909.08
Unannoatated	65708.4	53284.3	59043.5	68586.5	58870.4	67074.8
Unannoatated	45606	53198.1	39522.5	38268.6	38610.8	43402.4
Unannoatated	19016.2	8794.99	11882	18288.9	11611.9	13528.8
Unannoatated	15403.4	13665.2	12996	15980.6	10241.7	14033.4
Unannoatated	23189.8	19134.9	21294.3	22261.9	20755	22297.1
Unannoatated	52296.7	36209.6	41887.1	53042.3	43996.1	55487.2
Unannoatated	13720.1	8890.88	8956.44	10659	11049.4	11770.2
Unannoatated	44402.4	24766.4	44244.8	26619.1	44271.8	43717
Unannoatated	35910.9	29592	40133.5	36436.9	39448	39541.7
Unannoatated	11984.8	9031.33	12115.8	3825.64	11297.6	11914
Unannoatated	3043.72	2394.41	2887.24	2371.68	2654.01	2772.1
Unannoatated	16192.7	10944.3	13443	18126.6	13659.7	16065.8
Unannoatated	7370.97	8948.03	8374.87	7275.44	5928.54	11165.7
Unannoatated	53424.5	37752.6	43542.4	58932.8	46411.1	57128.8
Unannoatated	21811.8	16349.2	17924.7	22420.4	19016.5	21462.9
Unannoatated	2660.53	2440.9	2427.48	1885.78	2444.46	2262.13
Unannoatated	2462.18	2459.3	2120.98	1911.89	2128.09	2539.13
Unannoatated	2533.84	2095.11	2205.46	2164.63	1983.64	2186.98
Unannoatated	2130.92	1858.76	2081.68	1708.58	1897.17	2433.91
Unannoatated	5540.17	2911.65	4639.82	2976.95	4798.38	5530.25
Unannoatated	5554.71	4421.71	4055.3	3742.64	4439.29	4664.91
Unannoatated	21984.2	24124.2	20852.2	23581.5	23064.1	22344.3
Unannoatated	10567.3	12452.5	11179.6	10703.8	11587.5	11408.4
Unannoatated	62540.1	56256	60978.8	51953	57530.7	56771.2
Unannoatated	11295.3	9936.01	9502.65	8558.74	10085	11070.2
Unannoatated	15088.8	15271.1	15283	15007.9	15915.9	16177.4
Unannoatated	13676.5	13279.7	13761.3	12960.7	13008.6	12853.5
Unannoatated	5708.4	6916.85	6292.2	6879.07	6288.65	5606.48
Unannoatated	17846.9	4707.45	6361.95	18772	6915.28	5890.99
Unannoatated	3806.99	4576.69	14934.3	2903.27	3558.35	3098.49
Unannoatated	14569.6	15487.1	17503.2	16562.6	17078.6	16208.5
Unannoatated	18646.6	19360.6	30823.4	22197.5	32380.1	19550.7
Unannoatated	8557.93	3961.62	5048.5	6712.13	8239.74	7813.86
Unannoatated	22311.3	15173.3	21536.9	22663.8	20778.4	18420.2
Unannoatated	8379.32	16467.4	5904.16	73346.6	15638.2	60301.3
Unannoatated	7301.4	65297	68757.4	18601.3	10959.9	45005.4
Unannoatated	25308.3	29490.3	27535.4	29063.5	28786.2	25714.4
Unannoatated	31708.3	39318.8	32137.9	36302.6	34832.7	32000.5
Unannoatated	69301.5	64371	65012.5	62562.6	64412.4	67508.6
Unannoatated	9649.35	11916.8	10434.9	12177.3	9673.04	10481.8
Unannoatated	17997.5	122220	108635	120626	117654	7106.34
Unannoatated	56596	10539.5	40629.6	6447.26	8921.3	5168.44
Unannoatated	12460.5	14554.4	13000.9	48928.5	12110.4	10971.4
Unannoatated	10486.3	8242.88	9529.17	7456.37	9489.94	10625.7
Unannoatated	56928.3	52060.9	41872.4	47161.2	52020.2	46840.2
Unannoatated	23412	45683.6	8016.29	42859	41303.5	4251.56
Unannoatated	13878	17858.3	13564.8	20722.1	15607.7	17791.1
Unannoatated	10210.1	11218.5	6399.28	10304.6	9525.54	3692.2
Unannoatated	9878.85	12329.5	9384.76	9435.41	10350.5	9854.82
Unannoatated	8705.39	10192.7	9192.21	10039.8	9518.42	8802.67
Unannoatated	15595.6	19536.9	15362.6	16022.6	13584.4	12522.8
Unannoatated	10922.5	11810.3	14698.5	11078.7	11626.2	11960.2
Unannoatated	40967.2	17498.9	41508.9	6868.81	11553.9	7020.45
Unannoatated	13927.8	12774	12933.2	12790.1	14651.5	14068.8
Unannoatated	29356.2	27625.8	33579	33809.7	22341.9	32968.9
Unannoatated	23435.9	24241.4	23360.2	23264.4	23823	23384.7
Unannoatated	14435.6	11635	12425.3	10186.2	13318.9	12912.5
Unannoatated	12520.7	10697.3	11399.6	10005.2	11064.6	12265.1
Unannoatated	21212.6	20428	20851.2	19852.9	19017.5	18490
Unannoatated	6032.4	14871.1	40251.4	6332.55	10393.3	13251.8
Unannoatated	51971.7	59088.2	59380.5	58349	55585.7	56376.2
Unannoatated	12946.5	10581.1	14111	13186.4	14057.4	13699.5
Unannoatated	11641.1	13369.7	12242.5	13791.7	11902.9	12409
Unannoatated	14873.8	15809.7	90751.1	15366.9	12849.9	14944.9
Unannoatated	13254.9	4419.77	4575.97	4422.53	4714.96	4225.8
Unannoatated	8975.39	14798.4	11250.3	11359.4	7691.44	16362.1
Unannoatated	13635	14218.2	14338.9	14663.7	14595.5	14480
Unannoatated	12929.8	12978.4	13011.7	13453.2	12691.2	12738.6
Unannoatated	41466.7	51172.7	42092.4	48200.1	42211.9	41809.2
Unannoatated	272807	294865	265451	266120	269508	268714
Unannoatated	17916.5	15829	15930.4	16620.4	17320.7	16315.9
Unannoatated	47645.5	50382.3	44732.1	52995.7	50695.7	48129.6
Unannoatated	17832.4	19853.6	19506.3	19336.2	18256.6	18753
Unannoatated	53446.3	44241.3	49645	52604.9	51853.4	48699.7
Unannoatated	7089.55	8033.66	43209.4	11602.8	9464.51	11185
Unannoatated	13152.1	13639	12809.4	11894.8	12208	13596.4
Unannoatated	8282.74	8662.29	8719.68	8527.03	8112.58	8662.02
Unannoatated	19692.3	33972.1	18893.3	16794.8	18744.9	18487.9
Unannoatated	7314.9	8343.62	7756.94	7200.83	8526.6	8229.35
Unannoatated	24981.1	27160.8	26097.2	26662	25097.6	24862
Unannoatated	21989.3	22551.2	20156.7	27778.4	24188.2	23546.8
Unannoatated	8300.39	6102.25	15972.7	7345.39	29653.9	14071
Unannoatated	1474.61	1520.72	2509.02	1640.49	3404.74	2093.57
Unannoatated	3497.53	2590.07	1685.78	5391.53	2443.44	2389.89
Unannoatated	7863.2	14020.6	15429.4	10840.9	16710.4	8012.48
Unannoatated	2938.84	4066.23	2511.97	4702.32	3651.93	3077.01
Unannoatated	3838.14	7882.56	4474.78	15055.4	6130.97	4689.6
Unannoatated	66168.5	72371.7	71015.9	98834.4	94226	78801
Unannoatated	28325	49127	46824.6	61767.1	61192.8	55985.4
Unannoatated	8728.24	9589.25	9315.99	12949.6	12778.7	9995.47
Unannoatated	16274.7	17866	16794.9	25011.2	24407.9	20444
Unannoatated	14902.9	16501.3	15863.6	22733.8	20887.2	18070.2
Unannoatated	17992.3	18570.2	17817.6	21393.6	21026.6	19023.6
Unannoatated	26609.4	28353.2	8357.18	32428.4	33584.6	28072.1
Unannoatated	3044.76	7252.96	6996.57	2634.68	3446.45	3748.03
Unannoatated	3522.45	4724.89	4055.3	8659.46	7868.44	4707.85
Unannoatated	10507.1	12522.2	16777.2	11640.1	20103.9	10311.1
Unannoatated	242866	308096	403328	287924	474695	230224
Unannoatated	16429.4	18827.9	21807.1	20757.5	37714.6	15943.4
Unannoatated	1140.23	2011.81	4944.36	1415.73	5644.73	720.404
Unannoatated	5480.98	6453.86	5704.73	8754.59	6233.72	8103.74
Unannoatated	3221.3	3215.79	2771.32	4279.83	5033.36	2577.78
Unannoatated	689.536	998.638	2786.06	1796.24	6008.9	1223.93
Unannoatated	3352.14	3379.48	3149.54	4810.5	3738.4	4667.06
Unannoatated	33039.6	29321.8	28343.9	44217.8	36005.6	44091.7
Unannoatated	13654.7	12436	12464.6	18502.4	15502.9	18521.1
Unannoatated	17814.7	16424.7	17147.6	25437.5	18761.2	21910.6
Unannoatated	5310.67	5206.28	5313.74	7080.52	5817.66	7177.2
Unannoatated	30944	29871	23714.9	37436.7	26224.7	34288.4
Unannoatated	11773	14044.9	7803.12	21275.1	8612.05	13151.9
Unannoatated	10906.9	9282.2	9985	11827.6	11030.1	13036
Unannoatated	15071.1	14393.6	12641.4	17040.1	13132.7	17420.7
Unannoatated	3206.76	3478.28	2373.45	3774.35	2591.96	3649.26
Unannoatated	47335	39127	34422.9	46792.8	35366.8	55330.4
Unannoatated	5271.21	3882.19	3540.53	4744.28	3704.83	6157.25
Unannoatated	5635.71	5992.8	5676.24	4935.47	7200.11	5185.62
Unannoatated	3290.87	4356.81	3977.69	5048.32	5589.8	3374.41
Unannoatated	1843.26	2208.43	2504.11	2096.55	3087.36	1467.65
Unannoatated	2418.57	27504.7	3120.07	22644.2	5284.62	1852.01
Unannoatated	3423.8	10800	6688.1	7786.52	8461.5	5557.09
Unannoatated	5358.44	4264.79	5383.49	2904.21	4766.84	5375.65
Unannoatated	4078.02	5346.73	4787.18	4971.85	5402.62	4580.09
Unannoatated	5034.44	6678.57	8961.35	6747.57	11549.9	6673.67
Unannoatated	4562.98	2869.03	2730.06	3979.53	2567.54	3423.8
Unannoatated	4782.1	3998.43	3605.37	3378.92	3245.03	4586.53
Unannoatated	2515.15	3235.16	3202.59	3558.91	3082.27	3300.33
Unannoatated	4169.41	6637.89	4613.3	6528.4	5498.24	4268.74
Unannoatated	6157.02	3487.97	5938.54	3362.13	4485.06	5659.09
Unannoatated	3312.68	5018.37	4966.96	4712.57	5366	3840.36
Unannoatated	5810.17	4349.06	4762.62	3100.99	4543.05	4449.11
Unannoatated	3138.22	3334.93	4507.2	3997.25	5736.28	3401.25
Unannoatated	4530.79	5361.26	6498.5	6460.32	8572.38	5543.14
Unannoatated	3316.83	3732.06	3108.28	3488.03	6382.24	3068.43
Unannoatated	2113.26	2169.69	3054.25	3772.48	6238.8	1959.37
Unannoatated	2030.19	1833.58	2296.83	2990.94	2524.82	2267.5
Unannoatated	3114.34	3391.11	2767.39	2314.79	2393.59	2816.12
Unannoatated	2827.72	4233.8	4546.5	3219.44	3516.64	3999.26
Unannoatated	4349.06	3641.98	5463.06	3047.83	3782.14	3712.6
Unannoatated	1898.3	1989.53	1759.46	2912.6	4941.81	1276.54
Unannoatated	3115.37	3668.13	2965.83	3276.33	3996.78	3401.25
Unannoatated	8393.86	8280.66	7901.35	4392.68	6948.85	6763.85
Unannoatated	4113.33	1640.83	5051.44	1222.68	7382.19	3394.81
Unannoatated	9819.66	9342.25	10913.4	10652.5	10000.6	9896.69
Unannoatated	4316.87	4144.69	5154.59	4873.92	5289.71	4850.65
Unannoatated	11234	10455.2	12163.9	10186.2	11199.9	11340.7
Unannoatated	2467.38	2858.37	3091.58	2630.01	3070.07	2740.97
Unannoatated	3436.26	4168.9	4452.19	4420.66	4212.44	4687.46
Unannoatated	3603.45	5102.64	5526.92	3568.24	6865.43	3354.01
Unannoatated	20840.8	27226.7	37557.7	19421.1	40103.1	18507.2
Unannoatated	3498.56	4877.93	6398.3	3335.08	7644.65	3767.36
Unannoatated	2828.76	3100.52	3249.74	2835.19	3839.11	3556.93
Unannoatated	4707.33	5814.57	5592.74	5565.93	5164.59	5232.86
Unannoatated	3432.1	4544.72	4074.95	4666.88	4049.68	4457.7
Unannoatated	3835.03	4648.36	4306.79	4620.24	4462.68	3794.2
Unannoatated	4673.06	5182.07	5526.92	5284.28	4796.34	5044.97
Unannoatated	4541.18	4811.09	4709.57	4006.57	4369.1	4635.92
Unannoatated	7201.71	7467.99	7634.14	7433.05	8017.98	6924.89
Unannoatated	6647.17	8134.4	8502.58	8381.54	8194.98	7646.37
Unannoatated	8435.39	10231.4	9240.35	9656.44	9014.88	8475.21
Unannoatated	4796.64	6326	6345.25	6464.05	5995.68	6099.27
Unannoatated	4950.33	6356.99	5878.62	6344.68	5681.35	5516.3
Unannoatated	7027.24	7976.51	7500.54	7799.58	7662.96	6834.71
Unannoatated	6683.52	7822.5	7231.37	9517.48	6012.97	6603.88
Unannoatated	1421.65	3758.21	2447.13	3432.08	2979.53	3080.24
Unannoatated	11928.8	14434.2	13034.3	15944.2	14305.6	15129.6
Unannoatated	3271.14	2354.69	3055.23	2131.99	3274.53	3851.1
Unannoatated	5713.6	8331.99	6170.39	7512.33	6330.36	5994.06
Unannoatated	3416.53	3760.15	3626	3521.61	3286.74	3758.77
Unannoatated	2607.57	3138.3	2962.89	3229.69	2818.8	2338.36
Unannoatated	8782.24	2955.23	8867.04	3170.01	9136.95	9703.44
Unannoatated	5309.64	5406.79	5183.08	4249.99	3545.12	4894.67
Unannoatated	6057.33	8022.04	7357.11	8167.97	7235.71	7096.67
Unannoatated	3914.99	4475.95	4603.47	4859	4403.68	4358.93
Unannoatated	6521.52	2924.24	6419.91	5379.4	4198.2	6291.45
Unannoatated	9406.35	8906.38	8764.87	15496.6	23999	7854.66
Unannoatated	7330.47	7854.47	7858.13	7655.95	6575.51	6836.86
Unannoatated	6888.09	8122.77	6962.19	8141.85	7463.57	6988.24
Unannoatated	23623.9	8437.57	1782.05	5552.87	1380.41	3913.37
Unannoatated	8218.36	9301.57	5921.84	16997.2	4991.65	6298.97
Unannoatated	4335.56	5502.68	4253.74	5698.36	3112.79	2834.38
Unannoatated	20293.5	25797	23369.1	26167.7	22476.2	22912.3
Unannoatated	2966.87	3312.65	3165.26	3209.18	3216.55	3031.92
Unannoatated	10510.2	10679.9	10657.9	11766	11831.7	10711.6
Unannoatated	3087.34	3364.96	3381.38	3625.13	3193.15	3559.07
Unannoatated	2570.18	2835.12	2651.47	2893.95	3084.31	2437.13
Unannoatated	5710.48	5094.89	5185.05	3958.08	4721.06	5297.28
Unannoatated	22436.9	22686.8	22637.2	22342.1	22994	22637.4
Unannoatated	9307.7	9867.24	10082.3	9370.12	9324.13	9479.05
Unannoatated	4711.48	5485.24	5701.79	5532.36	5008.95	5138.38
Unannoatated	4932.68	4648.36	4872.65	3716.53	5005.89	4757.24
Unannoatated	14287.1	16766.7	15147.5	16977.6	15598.5	16274
Unannoatated	2321.99	2855.47	2291.91	2818.41	2342.73	2483.3
Unannoatated	3418.6	4759.76	7918.05	4390.82	8308.91	2864.44
Unannoatated	4988.75	5757.42	7365.95	5402.72	4971.31	6137.93
Unannoatated	8211.09	2644.31	6452.33	5672.25	4819.74	7271.68
Unannoatated	2912.87	2455.43	2565.02	2454.68	2528.89	2692.66
Unannoatated	9607.81	7864.15	7700.95	6396.9	8055.61	8713.56
Unannoatated	12050.3	11203.9	11445.8	9813.12	11796	11707.9
Unannoatated	9565.24	9378.09	8843.47	9745.04	9782.91	8959.42
Unannoatated	2972.07	2793.47	2594.49	2718.61	2955.12	2278.24
Unannoatated	3812.18	3666.19	3628.94	3299.64	3052.77	3204.78
Unannoatated	6223.48	6625.3	7224.49	6874.41	6667.07	6549.12
Unannoatated	611859	630420	601096	602467	598392	600961
Unannoatated	9030.43	10749.6	15749.7	14447.4	9858.18	12269.4
Unannoatated	4585.83	4989.32	4200.7	4224.81	4739.37	4479.17
Unannoatated	65427	73562.1	63636.2	69794.2	66139.7	65838
Unannoatated	28238.8	26841.2	25889.9	29862.8	28484.1	28483.3
Unannoatated	5945.17	6933.32	4729.22	6543.33	6430.05	5791.14
Unannoatated	8387.62	9227.96	8429.88	8694.9	6570.43	8178.89
Unannoatated	3263.87	2371.16	2736.94	2158.1	2701.82	2918.12
Unannoatated	5613.9	5447.47	5711.61	4764.8	5206.29	5389.61
Unannoatated	17546.8	11582.7	14516.8	14827.9	12404.4	16017.4
Unannoatated	3547.37	4259.95	3889.28	3725.85	4406.73	3640.67
Unannoatated	5019.91	4954.45	4145.68	3818.18	6127.92	5088.99
Unannoatated	4311.68	4090.44	3485.52	3686.68	3402.71	4180.7
Unannoatated	4567.14	4814.97	4272.41	4875.78	4835	4517.82
Unannoatated	5626.37	5448.44	5312.76	4954.13	5266.31	5085.77
Unannoatated	6170.52	4990.28	2161.26	5324.38	5703.73	5269.36
Unannoatated	2787.22	3851.2	5042.6	2297.07	1874.79	2775.33
Unannoatated	16931	17672.3	16320.4	15191.6	15455.1	16339.5
Unannoatated	6176.75	6537.16	6415	7103.84	6767.77	7273.82
Unannoatated	7152.9	6366.68	6723.47	6849.23	7261.14	7504.65
Unannoatated	3741.56	2503.86	3198.66	3433.94	3180.95	3428.09
Unannoatated	238737	257312	237793	242843	238347	234192
Unannoatated	11747	10031.9	9133.27	9995.92	10012.8	9132.27
Unannoatated	4094.64	3643.92	3788.09	3831.24	4206.34	4456.63
Unannoatated	3390.57	3147.99	2432.4	2877.16	3091.43	3282.08
Unannoatated	4991.87	5294.43	5299.99	4877.65	5041.5	5263.99
Unannoatated	2488.15	2489.33	2730.06	2406.18	2720.13	2702.32
Unannoatated	4567.14	5981.17	6896.37	5813.08	6068.92	4379.32
Unannoatated	6788.4	6159.4	6314.8	5579.92	5981.44	6761.7
Unannoatated	11125	11851.9	11861.4	12014.1	12137.8	12318.8
Unannoatated	184714	178220	187470	175742	184406	188437
Unannoatated	7283.74	6977.87	7267.71	7394.82	7661.94	7641
Unannoatated	6016.83	6739.6	6006.33	6098.46	5985.51	6305.41
Unannoatated	8324.28	7982.32	7662.63	6222.5	7511.39	8108.03
Unannoatated	8749.01	9298.67	8575.27	9413.96	8323.15	8019.99
Unannoatated	19066.1	16070.2	16383.3	14045.4	16247.5	16717.4
Unannoatated	1431	2317.89	1486.35	1631.17	1568.6	2474.71
Unannoatated	10018	9922.45	9570.43	10059.3	9304.8	10202.7
Unannoatated	12975.5	13201.2	14344.8	12629.7	15336.1	12655.9
Unannoatated	4960.71	4632.87	4377.53	4669.67	4623.41	4531.78
Unannoatated	77812.7	72513.1	72778.3	68780.5	69444.7	74255.3
Unannoatated	2472.57	2902.93	2484.46	2600.17	2477.01	3041.59
Unannoatated	10063.7	10035.8	9976.16	10340.1	10215.2	9585.34
Unannoatated	10363.8	10713.8	11033.2	10405.3	11391.2	10983.2
Unannoatated	254800	258934	254971	249818	255897	253439
Unannoatated	10344.1	10710.9	10412.3	9557.58	10469.6	11379.4
Unannoatated	6691.82	7389.53	6801.08	6701.87	6849.15	6307.56
Unannoatated	8282.74	9163.06	8418.09	8290.14	8286.53	8542.85
Unannoatated	14695.2	16989.4	14533.5	15744.6	13826.5	14786
Unannoatated	7306.59	7299.45	7174.39	7478.75	7029.21	7350.05
Unannoatated	5068.71	5616.01	5122.18	4067.2	5152.38	5356.33
Unannoatated	4527.68	3597.42	4564.18	4454.24	5108.64	4925.8
Unannoatated	10801	13291.3	10112.7	13812.2	7515.45	6184.09
Unannoatated	13845.8	14215.3	15029.6	14989.2	14785.8	13978.6
Unannoatated	46357.8	51690.9	46586.8	47748.7	45897.4	46308.8
Unannoatated	10269.3	9352.91	8590.99	9805.66	7790.11	8502.05
Unannoatated	20865.7	23098.5	20910.1	21381.5	21870.9	23389
Unannoatated	434739	154965	369326	448414	457090	440168
Unannoatated	19327.8	19431.3	21611.6	19242.9	21638	20194.9
Unannoatated	313526	322787	326295	323316	324843	326539
Unannoatated	4231.72	4010.05	3601.44	3364.93	2776.08	4206.47
Unannoatated	11025.3	13688.4	11331.9	12151.2	11998.5	11466.3
Unannoatated	9889.23	11231	11117.7	11122.5	10633.3	10377.7
Unannoatated	30073.7	32077.5	30353.9	31406.3	31746.4	30332.1
Unannoatated	12353.5	11851.9	18682.1	13664.9	29602	13550.2
Unannoatated	120048	128064	129512	129413	79253	126538
Unannoatated	3323.07	3518	4093.61	3447	3376.26	3865.06
Unannoatated	2215.03	2108.67	2471.69	1987.43	2177.94	2511.21
Unannoatated	17485.6	16247.5	16969.8	9920.38	16639.2	12305.9
Unannoatated	13784.5	14278.3	15426.5	14774.7	14377.8	14226.6
Unannoatated	4290.91	4266.73	4157.47	4079.32	4167.68	4858.16
Unannoatated	7351.24	8316.5	6938.61	8228.59	7519.52	7094.53
Unannoatated	31233.7	31260	37702.1	29135.3	31689.4	28599.3
Unannoatated	3280.49	3508.31	3561.16	3820.05	3452.55	3658.92
Unannoatated	8518.47	10831	9483.98	10040.7	9457.39	9136.57
Unannoatated	3405.1	2574.57	5256.76	5812.14	5786.13	5904.95
Unannoatated	4757.18	4813.03	4725.29	4828.22	5186.97	5049.27
Unannoatated	4554.68	5371.92	5561.3	4422.53	4473.87	3204.78
Unannoatated	4081.14	3447.29	3702.62	3986.99	3579.71	3890.82
Unannoatated	7940.05	7666.56	7479.91	6825.91	6951.9	6517.99
Unannoatated	2630.41	4872.11	4052.35	2677.58	4033.4	2718.42
Unannoatated	398137	359083	447541	419062	432296	405740
Unannoatated	53799.4	52735.1	50655.9	47208.8	50877.8	53333.5
Unannoatated	13005.6	17671.3	15708.4	14809.2	15955.6	16703.5
Unannoatated	8663.85	8103.4	6822.69	7830.35	7115.67	8093
Unannoatated	2647.03	1425.8	2138.66	1932.41	2319.33	1292.65
Unannoatated	21817	20380.5	749.563	18564.9	14799	15973.4
Unannoatated	4193.29	6192.33	6022.04	6284.99	4603.06	5953.26
Unannoatated	1.07425e+06	1.0387e+06	1.01913e+06	976200	374084	1.02143e+06
Unannoatated	2595.11	2244.27	2038.46	2152.51	2527.87	2528.39
Unannoatated	4012.6	2808	3881.42	2999.34	5168.65	4887.15
Unannoatated	4614.91	5585.98	4351	5201.27	4884.84	4845.28
Unannoatated	3057.22	2997.85	3022.81	2696.23	2921.55	3388.37
Unannoatated	574163	595710	553586	577545	552865	530319
Unannoatated	14964.2	8728.15	9359.22	8493.45	8154.29	3702.94
Unannoatated	41319.2	34764.4	35500.6	31573.2	32124.8	32133.7
Unannoatated	7816.47	9299.64	6483.77	7459.17	9217.32	10318.6
Unannoatated	2816.3	2419.59	2680.94	2316.65	3131.1	2627.17
Unannoatated	5263.94	5379.67	5197.82	4725.63	4926.55	5139.45
Unannoatated	91759.2	91481.4	86951.2	86431.4	88519.2	87541.4
Unannoatated	5738.52	3667.16	4934.54	3590.62	4319.25	4893.59
Unannoatated	15710.8	12473.8	14410.7	10569.5	13862.1	14185.8
Unannoatated	20198	21939	21426.9	20490.8	21196.5	19906.1
Unannoatated	14079.4	16456.7	15019.7	15533.9	15353.4	14066.7
Unannoatated	37086.4	45642.9	38827.9	43449.3	39991.2	37728.3
Unannoatated	5470.6	6858.74	5740.1	6078.88	5929.56	6277.5
Unannoatated	2790.34	2806.07	2815.53	2694.37	2867.63	2900.94
Unannoatated	35055.2	35099.6	35721.6	33888	36929.3	35925.7
Unannoatated	5131.02	4954.45	2010.95	2745.66	2284.75	5028.87
Unannoatated	23081.8	20676	17644.7	21845	13983.1	22510.7
Unannoatated	6902.63	6342.47	7673.44	6607.68	6598.91	6772.44
Unannoatated	8319.09	10345.7	8491.77	9082.87	8502.19	8299.14
Unannoatated	267396	91339.1	8754.07	293492	89598.5	265649
Unannoatated	6613.94	7179.35	6470.01	7537.51	6273.39	6344.06
Unannoatated	3106.03	2167.75	2587.61	2556.34	2551.27	2197.71
Unannoatated	20359	21134.1	19213.6	21416.9	22682.7	23127
Unannoatated	12349.3	11109	9487.91	9724.52	7658.89	7382.26
Unannoatated	3871.37	3703	3067.02	3108.45	2651.97	2705.54
Unannoatated	14477.1	47382.5	48455.4	9666.7	13300.6	9187.03
Unannoatated	3563.99	3624.54	3425.59	4277.04	5112.71	4078.71
Unannoatated	9224.62	6068.35	9512.47	4374.03	8587.64	9191.32
Unannoatated	27414.3	8115.02	7719.61	9303.91	8461.5	14884.8
Unannoatated	4616.98	3866.7	4250.8	3598.08	3835.04	3612.75
Unannoatated	2992.84	2375.03	2931.45	2006.09	2463.78	2702.32
Unannoatated	3650.18	3552.87	3874.54	3503.89	3470.86	3745.88
Unannoatated	8261.97	5334.14	5049.48	4706.05	3499.35	2979.31
Unannoatated	5156.98	5649.91	5357.95	5576.19	5737.3	5092.21
Unannoatated	5218.25	5739.02	5361.88	5920.33	5691.52	5361.69
Unannoatated	639214	701127	654429	668701	381603	439605
Unannoatated	5592.1	5369.01	4980.71	4222.94	5106.6	5312.31
Unannoatated	2607.57	2589.1	2384.26	2420.17	2794.39	2562.75
Unannoatated	9705.43	11390.9	10428.1	12584	8777.86	10103.9
Unannoatated	9826.93	9690.95	9260.98	9057.69	9515.37	8854.2
Unannoatated	4729.14	4844.99	4097.54	4404.81	4894	4653.1
Unannoatated	43268.4	47499.7	38426.1	42423.4	41092.9	43091.1
Unannoatated	5772.79	9658.02	6604.6	7046.95	9165.44	8198.22
Unannoatated	11235.1	10924	10145.1	10120	11061.6	11523.2
Unannoatated	7610.86	8728.15	7319.78	8414.18	7704.66	7686.1
Unannoatated	5897.4	4828.53	4926.68	3162.55	4930.62	5019.21
Unannoatated	18644.5	19085.5	18357.9	17520.4	18921.9	17699.8
Unannoatated	14104.3	14261.8	14771.2	13666.7	15707.4	15395.8
Unannoatated	2712.45	2209.4	2664.24	2339.03	2449.54	2280.38
Unannoatated	8293.12	9670.61	8467.21	9888.67	8589.67	8150.98
Unannoatated	16376.5	19875.9	17306.7	20565.4	17464.2	16588.6
Unannoatated	5068.71	5494.93	7249.05	10490.2	7354.73	7870.76
Unannoatated	5025.1	5103.61	5165.4	4800.24	4964.19	4094.81
Unannoatated	13439.7	10206.3	14622.9	17249	14570.1	15690
Unannoatated	5820.56	25860	6499.49	7018.03	6472.77	13077.9
Unannoatated	23924	24445.8	23249.2	24902.1	22292	21064.6
Unannoatated	3282.57	2558.1	4710.56	3389.17	3077.19	2713.06
Unannoatated	20262.4	21571	18339.2	20623.2	15761.3	13769.3
Unannoatated	4827.79	5068.74	4271.43	4859	3211.46	2992.2
Unannoatated	6872.51	7173.53	6796.17	7008.71	6484.98	6088.54
Unannoatated	5437.37	7165.79	5329.46	5716.08	5260.21	5178.1
Unannoatated	3574.37	3836.67	3771.39	3684.82	3935.75	4456.63
Unannoatated	4764.44	7084.42	5270.52	6555.45	5265.29	4496.35
Unannoatated	8863.24	11072.2	9908.37	12016.9	9536.73	8936.87
Unannoatated	15065.9	19794.5	16871.5	19798.8	16894.5	16530.6
Unannoatated	11307.8	11396.7	10535.1	66064.6	12359.6	11762.7
Unannoatated	7176.78	8562.52	7737.3	8009.42	7230.62	7350.05
Unannoatated	9817.58	9248.3	8981.98	8389	8942.66	9371.69
Unannoatated	199111	226581	204945	221527	208999	0
Unannoatated	9788.5	11573.9	11309.3	14667.5	10524.5	9820.47
Unannoatated	4708.37	4446.89	4224.27	4036.42	3804.52	4409.39
Unannoatated	5641.94	5026.12	5076	5509.97	4905.19	4909.7
Unannoatated	3578.53	3792.11	4033.69	3931.96	3472.9	3754.47
Unannoatated	4081.14	4797.53	4615.26	5144.38	4399.61	4092.67
Unannoatated	9894.43	11610.7	5500.4	17344.1	61098.2	56538.3
Unannoatated	4791.44	4563.13	5001.34	4534.44	4550.17	3954.17
Unannoatated	5445.67	5143.33	3903.03	5306.66	3628.54	3052.32
Unannoatated	13402.3	15873.6	12980.3	17635.1	12644.4	14873
Unannoatated	4891.14	3780.49	4104.42	4522.32	4505.41	3599.87
Unannoatated	4032.33	3824.08	3925.63	4090.51	4491.17	3770.58
Unannoatated	7271.28	9103.98	7170.46	9219.97	6657.91	7492.84
Unannoatated	19124.2	25412.5	21670.5	25908.4	21830.2	20019.9
Unannoatated	2963.76	4041.05	3607.33	4242.53	3678.38	3954.17
Unannoatated	4071.79	4115.63	3971.8	3599.95	4238.89	2986.83
Unannoatated	5107.14	6459.67	5477.8	6239.29	5604.04	5242.52
Unannoatated	4874.52	5543.36	5168.35	2831.46	5263.26	5014.91
Unannoatated	4423.83	4416.87	4509.17	4660.35	4331.46	3853.25
Unannoatated	8818.58	13317.4	8466.23	11532.9	10199	9860.19
Unannoatated	6522.55	6251.42	9456.48	8967.23	6163.53	7523.98
Unannoatated	7485.2	8481.16	7517.24	9100.59	8423.86	7819.23
Unannoatated	14552.9	18021	15516.8	19426.7	15857.9	15789.8
Unannoatated	4610.75	5818.45	5046.53	5921.26	4803.46	4225.8
Unannoatated	5327.29	6298.88	5117.26	5906.34	4957.07	4065.83
Unannoatated	6863.17	8308.75	6106.53	8592.31	4927.57	4280.55
Unannoatated	2544.22	4442.05	2187.78	4253.72	1608.27	1013.5
Unannoatated	2412.34	4042.98	3793.99	3977.66	3841.14	3487.14
Unannoatated	3965.87	4907.95	5319.64	5069.77	4312.13	4427.64
Unannoatated	2594.07	2729.55	2490.36	2671.05	2966.31	2761.37
Unannoatated	3197.41	3633.26	3264.48	4043.88	3256.22	3063.06
Unannoatated	4171.49	4901.17	4866.75	4767.6	5300.9	4343.89
Unannoatated	11645.3	5563.7	5896.3	15036.8	13356.5	13031.7
Unannoatated	4813.25	5696.4	5157.54	5456.81	4694.62	4449.11
Unannoatated	9067.81	10951.1	7383.64	11629.9	9961.94	9471.54
Unannoatated	3337.6	4200.87	4122.1	4009.37	4701.74	4657.39
Unannoatated	3887.99	4594.12	3763.53	4304.08	2292.88	3875.79
Unannoatated	6479.98	9076.85	6746.06	9294.58	6158.44	5726.73
Unannoatated	3410.3	4646.43	4150.59	5306.66	4424.03	3787.76
Unannoatated	4277.41	5347.7	4104.42	6525.61	4287.72	4220.43
Unannoatated	9327.43	12619.1	10385.8	14735.5	10263.1	10174.8
Unannoatated	6234.9	6527.47	6306.94	7178.45	5114.74	4786.23
Unannoatated	5492.4	5673.16	5133.96	5703.03	4451.49	5024.57
Unannoatated	3708.33	4302.57	4130.95	4368.43	4213.46	4122.73
Unannoatated	7353.32	7889.34	7885.64	7923.62	7196.04	7030.11
Unannoatated	12518.6	12931	13284.8	13109	13263.9	13005.9
Unannoatated	3557.76	4750.07	3833.28	4762.94	3695.67	3758.77
Unannoatated	6272.29	7398.25	6680.24	7300.62	6745.39	6426.73
Unannoatated	4398.91	5209.19	4760.66	4819.83	4877.72	4040.06
Unannoatated	3310.6	4007.14	3159.36	3660.57	3070.07	3087.75
Unannoatated	3674.06	5230.5	3374.51	4979.31	3471.88	2583.15
Unannoatated	8114.51	10147.2	9674.57	9911.05	9224.44	8809.11
Unannoatated	4278.45	4930.23	4498.36	4732.16	4358.92	4276.26
Unannoatated	5377.14	6856.8	6160.56	6769.95	6052.65	5510.93
Unannoatated	2199.45	1898.48	1930.39	667.762	2404.78	2529.47
Unannoatated	3930.56	3717.53	3738.97	1559.36	5031.33	4268.74
Unannoatated	5450.87	6240.76	6306.94	6517.21	6946.81	6194.83
Unannoatated	3673.03	4167.93	3735.04	3820.05	3873.69	3578.4
Unannoatated	3482.99	4447.86	4258.66	4513.92	4024.25	4006.78
Unannoatated	3583.72	3820.2	3470.78	4004.71	3861.49	3641.74
Unannoatated	3853.72	4441.08	3698.69	4288.23	3865.56	3640.67
Unannoatated	4443.56	4900.2	4380.47	4633.3	4242.96	3840.36
Unannoatated	4228.6	4914.73	4555.34	4826.36	4560.34	4439.45
Unannoatated	2899.37	3239.04	3142.66	3474.04	3282.67	3474.26
Unannoatated	8133.2	10038.7	9392.62	10732.7	9379.06	8426.9
Unannoatated	2695.84	2946.52	2802.76	3127.11	2763.87	2698.02
Unannoatated	5245.25	6055.76	5663.47	5973.49	5929.56	5529.18
Unannoatated	6563.05	8055.94	7274.59	9887.73	6481.93	6533.02
Unannoatated	7436.4	7488.33	7227.44	7383.62	6289.67	5829.79
Unannoatated	2626.26	2018.59	2151.43	2264.42	2434.28	2815.05
Unannoatated	3055.14	3379.48	2787.04	3731.45	2560.42	3063.06
Unannoatated	2984.53	3391.11	3479.62	3613.01	3390.5	2739.9
Unannoatated	4496.52	4732.63	6915.04	4119.42	3898.11	3332.54
Unannoatated	4065.56	5586.95	4355.91	4223.88	4499.3	3839.29
Unannoatated	2675.07	2736.33	3194.73	3004	2715.04	2732.38
Unannoatated	3610.72	4773.32	4120.14	4479.42	4034.42	3778.09
Unannoatated	1949.19	2470.93	1702.48	2211.26	2060.95	1776.85
Unannoatated	5117.52	4537.94	5759.75	5662.92	5976.35	5544.21
Unannoatated	11893.5	9311.26	8988.86	14734.6	13247.7	12067.6
Unannoatated	8685.66	10936.6	12823.1	13860.7	9988.39	9219.23
Unannoatated	4244.18	3380.45	4044.5	3354.67	3611.24	3432.39
Unannoatated	3140.3	3197.39	3068	3903.99	3271.48	3241.28
Unannoatated	8381.39	7399.22	8674.49	6831.51	7694.49	7424.13
Unannoatated	9339.89	10644.1	9859.26	11196.2	10422.8	9446.84
Unannoatated	5337.67	6870.36	5591.76	6747.57	6006.87	5841.6
Unannoatated	5760.33	4697.76	4496.39	5333.71	3976.44	5634.39
Unannoatated	4475.75	4929.26	4630	5634.01	5461.62	4740.06
Unannoatated	4002.22	3875.41	3936.43	3799.53	3751.62	3416.28
Unannoatated	3670.95	4099.16	3525.79	4404.81	4573.56	3539.75
Unannoatated	5787.33	6034.45	5730.27	7130.88	7153.31	6874.43
Unannoatated	41207	36103	44315.6	43359.8	46127.3	42542.5
Unannoatated	4518.33	2860.31	4738.06	4159.53	4284.66	4019.66
Unannoatated	4646.06	3210.95	6285.32	5955.77	4906.2	2702.32
Unannoatated	6261.9	5463.94	5720.45	4932.68	5615.23	6600.66
Unannoatated	2946.11	3718.5	3436.4	3468.45	3192.14	3132.84
Unannoatated	7802.97	8008.48	7855.18	8537.29	8454.38	8074.75
Unannoatated	18980.9	18629.3	19004.3	5057.65	21079.5	20719.9
Unannoatated	38761.5	34677.2	35362.1	39450.2	35182.7	33880.4
Unannoatated	2157.92	2085.42	2600.38	2581.52	2086.38	2598.18
Unannoatated	5435.29	4705.51	12084.4	12922.5	12076.8	9510.19
Unannoatated	18406.7	16167.1	16940.3	18045.4	4242.96	5575.34
Unannoatated	4864.14	4283.2	3941.34	3511.35	3892	3990.67
Unannoatated	5425.94	5686.72	4928.65	6090.07	5634.56	5154.48
Unannoatated	13346.3	12588.1	12926.3	14238.4	13822.4	12544.3
Unannoatated	6057.33	5259.56	6256.84	5758.98	6344.6	6286.09
Unannoatated	5956.59	6051.88	6075.09	6708.4	6703.69	5850.19
Unannoatated	3015.68	3398.86	3061.12	3755.7	3302	3248.8
Unannoatated	10085.5	10390.3	9827.82	10810.1	10727.9	10135
Unannoatated	5407.25	5574.36	5661.51	5784.17	6480.91	6147.59
Unannoatated	9985.81	11181.6	10888.8	10410.9	10972.1	9030.28
Unannoatated	17379.6	20413.5	20233.3	20496.4	19025.7	18271
Unannoatated	3721.83	4792.69	4341.18	3669.9	4108.68	3172.57
Unannoatated	16970.5	14202.7	13948.9	15053.6	13635.2	13294.7
Unannoatated	2497.49	2474.8	2835.17	2701.83	2968.34	2538.05
Unannoatated	2715.57	2771.2	2541.44	2922.86	2567.54	2589.59
Unannoatated	8017.93	7061.18	7047.66	6743.84	7330.31	6917.38
Unannoatated	25824.4	15836.8	18805.9	19130.1	24407.9	16072.2
Unannoatated	26878.4	21629.1	22263.9	20354.6	21034.7	24449.7
Unannoatated	8849.74	6000.55	70329.2	7323.94	7255.04	10609.6
Unannoatated	4775.87	4310.32	4421.73	4108.23	4724.12	4413.68
Unannoatated	3264.91	3432.76	3381.38	3054.36	3667.19	3478.55
Unannoatated	35582.8	29263.7	36038	36001.3	35550.9	35376
Unannoatated	3592.03	3385.3	3489.45	3716.53	3377.28	3588.06
Unannoatated	3668.87	4218.3	4003.23	4115.69	4046.63	3872.57
Unannoatated	6785.28	5681.87	6493.59	5480.13	5993.65	6947.44
Unannoatated	10276.6	8353.3	9193.2	8395.53	10068.8	8950.83
Unannoatated	3624.22	3624.54	4213.47	3782.74	4102.58	4179.63
Unannoatated	3140.3	2754.73	3529.72	3004	3111.77	3354.01
Unannoatated	7108.24	6388.96	6705.79	7629.84	6737.26	7227.66
Unannoatated	9431.27	9368.41	9474.16	9424.22	9467.56	9510.19
Unannoatated	29749.7	29690.8	30795.9	19006	33220.4	28832.3
Unannoatated	12345.2	12857.3	6950.4	10057.5	13023.9	11496.4
Unannoatated	6459.21	6683.42	6174.31	6390.37	7671.09	6789.62
Unannoatated	7287.9	8027.85	7310.94	6634.72	6749.46	6813.24
Unannoatated	12704.5	14172.7	12517.6	11851.9	15019.7	15594.4
Unannoatated	34028.2	29642.4	28709.3	24506.7	28838.1	25708
Unannoatated	8530.93	10815.5	9749.23	11019	11086	3796.35
Unannoatated	10710.7	8930.59	11149.1	5916.6	3774	10160.8
Unannoatated	13474	13014.3	9885.78	12660.4	13224.3	9787.18
Unannoatated	6817.48	6377.34	5690	5430.7	6595.86	5345.59
Unannoatated	10773	12372.1	11427.1	11318.4	11080.9	11053
Unannoatated	9127.01	11086.7	8246.17	7868.59	8563.22	8643.77
Unannoatated	37477.9	45295.2	46562.3	41989.8	50089.5	47904.2
Unannoatated	11358.7	13003.6	12179.7	11469.5	12278.2	11617.7
Unannoatated	8202.78	7541.61	7089.9	8780.7	7853.18	7643.15
Unannoatated	11470.8	9868.21	11488.1	9521.21	10851	10645
Unannoatated	412772	57431.9	459070	151479	48259.4	237119
Unannoatated	8668.01	6724.1	8137.13	8859.98	8165.48	8372.14
Unannoatated	8675.28	7819.6	8758	9196.66	8516.43	9167.7
Unannoatated	3604.49	3371.74	3053.26	3344.41	3592.93	3559.07
Unannoatated	57638.6	48412.2	53533.3	53576.7	52155.5	52342.5
Unannoatated	6553.71	6084.82	7079.09	6364.26	8421.83	7268.45
Unannoatated	47573.8	44596.8	44109.3	47421.4	36869.3	50163.1
Unannoatated	5667.9	5386.45	5259.71	4103.57	5511.47	5436.85
Unannoatated	4695.91	4257.05	9089.06	9385.98	4723.1	9506.97
Unannoatated	6528.78	5958.9	6530.92	6779.28	6791.17	6179.8
Unannoatated	7612.94	6943.97	6935.67	7115.03	7890.82	7952.36
Unannoatated	2844.34	2298.51	2288.97	3278.19	1907.35	2978.24
Unannoatated	9008.62	6548.78	7934.76	8248.17	7410.68	9146.23
Unannoatated	2638.72	6557.5	2619.05	2731.67	5934.65	2822.57
Unannoatated	10788.5	10733.2	12983.3	10832.5	13066.6	13159.4
Unannoatated	17567.6	14867.2	16703.6	15283.9	16890.4	17388.5
Unannoatated	2882.76	2983.32	3026.74	2856.64	3404.74	2778.55
Unannoatated	6380.29	5972.46	6139.93	6911.71	5731.2	6563.08
Unannoatated	6969.09	4987.38	6106.53	6430.48	5975.34	6447.13
Unannoatated	12775.1	11745.4	12758.3	11776.3	12540.7	12070.8
Unannoatated	4514.18	9426.52	4095.58	3766.89	3734.33	3836.07
Unannoatated	3746.76	3658.44	4084.77	3801.4	3879.8	4042.21
Unannoatated	4481.98	3856.04	4557.3	4567.08	4476.92	4318.13
Unannoatated	4307.52	3868.63	3867.67	3896.52	4875.69	4206.47
Unannoatated	3331.37	2969.76	2667.19	3296.84	3035.48	3061.98
Unannoatated	8053.24	7262.65	7387.56	8177.29	8175.65	7869.69
Unannoatated	52048.5	46008.1	47785.4	47998.7	47573.8	50632.2
Unannoatated	20549	11435.4	19339.3	11712.9	14135.7	21194.5
Unannoatated	5452.94	5670.25	4872.65	4804.91	4791.25	5475.5
Unannoatated	13514.5	9856.59	7760.87	884.132	4623.41	11842.1
Unannoatated	36080.2	34403.1	40491.1	30106.2	20657.3	29065.2
Unannoatated	11803.1	10250.8	12015.6	11610.3	12411.5	9704.51
Unannoatated	526445	493148	508444	477531	512133	0
Unannoatated	40143.7	36577.7	31238	37673.6	38453.1	36420.6
Unannoatated	4409.29	4279.32	4164.35	4330.2	4862.46	3701.87
Unannoatated	15855.2	14384.8	15844	12997.1	14577.2	14779.5
Unannoatated	49156.4	40772.7	52365.3	35003.4	44436.6	48777
Unannoatated	7269.21	6359.9	6311.85	3510.42	7827.75	7541.16
Unannoatated	3887.99	3717.53	5085.83	3658.7	3931.68	3773.8
Unannoatated	3427.95	1852.95	8427.91	2767.11	9800.2	4340.67
Unannoatated	4997.06	4376.19	4534.71	5352.36	4267.37	4996.66
Unannoatated	4360.48	3920.94	3915.8	4640.76	3775.02	4852.79
Unannoatated	33623.2	28243.7	31856.9	32381.8	32408.6	33405.9
Unannoatated	60318.8	50409.4	49620.5	49541.3	59548.9	59805.3
Unannoatated	19414	14982.5	16739.9	17968	17699.2	17115.8
Unannoatated	7211.05	6416.08	6983.8	7876.99	6452.43	7478.89
Unannoatated	7634.74	8594.49	22097.9	24028.3	8685.29	21998.6
Unannoatated	3198.45	2892.27	2863.66	3339.74	2867.63	3025.48
Unannoatated	3800.76	4110.79	3872.58	4053.21	4466.75	4071.19
Unannoatated	4313.75	3999.4	4440.4	4927.08	3921.5	4347.12
Unannoatated	7683.55	7176.44	7688.18	8344.23	7770.78	8737.18
Unannoatated	4841.29	4571.84	4262.59	4986.77	4456.58	4812
Unannoatated	3178.72	2729.55	2900.99	3077.68	2764.89	3072.72
Unannoatated	32681.3	30148	30025.7	32888.2	31202.2	30967.7
Unannoatated	4769.64	4276.42	4581.86	4847.81	3914.38	4423.34
Unannoatated	12576.8	7730.49	12150.2	9272.2	8731.07	12648.4
Unannoatated	12818.7	11621.4	13147.3	13601.5	13133.7	13271.1
Unannoatated	5110.25	4445.93	5178.17	5113.61	5025.22	5133.01
Unannoatated	5733.33	4077.85	4887.39	4769.47	5075.07	5035.31
Unannoatated	12535.2	8152.8	12134.5	11922.7	11940.5	11727.2
Unannoatated	4126.83	3733.03	4327.42	4400.14	4313.15	4612.3
Unannoatated	131368	101302	108302	123457	109102	119004
Unannoatated	26541.9	23394.9	26429.2	24874.2	25354	25338.7
Unannoatated	6571.36	4997.06	5965.07	6278.46	6089.27	6728.42
Unannoatated	29237.8	9831.4	30718.3	23379.1	18726.6	26234.1
Unannoatated	12139.6	10689.6	12599.1	12306	11819.4	12271.6
Unannoatated	34252.5	22259.7	45306.8	61528.3	32600.9	30699.3
Unannoatated	2459.07	2316.92	2473.66	2787.63	2633.66	2943.89
Unannoatated	14629.8	10951.1	14531.5	12606.3	13167.3	13034.9
Unannoatated	7514.28	7008.87	7262.8	8328.38	7834.87	7983.49
Unannoatated	16844.8	13730.1	14826.2	14621.8	16633.1	9009.88
Unannoatated	35867.3	30664.3	34009.3	15027.5	34191.9	10583.8
Unannoatated	13975.6	13434.6	14190.6	14075.2	18037.9	16475.9
Unannoatated	12033.7	11229.1	12648.3	12419.8	12283.3	12158.8
Unannoatated	53664.4	44512.5	38212	36782.9	38897.7	30871.1
Unannoatated	16032.8	13686.5	15325.3	15154.3	11850	15375.4
Unannoatated	60279.4	64506.6	46815.7	60675	36439	57549.6
Unannoatated	13465.7	17357.5	20368.9	22347.7	24709	23449.1
Unannoatated	3657.45	4112.72	3523.83	5337.44	4909.26	4431.93
Unannoatated	3914.99	4692.92	4685.01	3787.41	3772.99	4079.78
Unannoatated	4413.45	4166	4773.43	4338.59	5680.33	5642.98
Unannoatated	3703.14	10606.3	3474.71	3343.48	3373.21	3832.85
Unannoatated	6117.56	5124.92	6518.15	6942.49	6299.84	5063.22
Unannoatated	52789	42265.3	49313	49342.6	47856.6	51037
Unannoatated	11191.5	6214.61	13088.4	6184.26	6820.67	7763.4
Unannoatated	12010.8	3975.18	8440.69	31711.3	7711.78	30680
Unannoatated	10021.1	8695.22	9821.92	10389.5	9768.67	10240.3
Unannoatated	4412.41	4007.14	3848.02	4065.33	3918.45	3991.75
Unannoatated	16382.7	14528.2	15298.7	18354.1	14531.4	16372.8
Unannoatated	3779.99	2489.33	4371.63	4145.54	3609.21	3975.64
Unannoatated	51211.6	43803.5	50370	55259.2	51826.9	52599.1
Unannoatated	20306	17574.5	20347.2	20854.5	20542.4	20544.9
Unannoatated	21055.8	24526.2	16617.1	278192	23985.8	28472.6
Unannoatated	5711.52	4303.54	5429.66	5887.69	5457.55	5931.79
Unannoatated	8440.59	6273.69	7376.76	7480.62	7406.61	8018.92
Unannoatated	6577.59	4346.16	4122.1	5936.18	4965.2	4276.26
Unannoatated	11151	8986.77	10736.5	11390.2	11166.4	10766.3
Unannoatated	4147.6	4670.64	4795.04	5776.7	5979.4	5600.04
Unannoatated	3850.6	3000.76	3132.84	3557.05	3441.36	3098.49
Unannoatated	13091.8	10399	11296.5	12874.9	12044.3	11332.1
Unannoatated	6652.36	6136.15	6153.68	5322.51	6357.82	6384.86
Unannoatated	7568.28	12227.7	12437	10826	9736.11	15964.8
Unannoatated	29529.6	22962.9	25701.3	28697	26247.1	28029.2
Unannoatated	19086.9	14927.3	17598.5	20487.1	18160	19891.1
Unannoatated	8818.58	7310.11	7781.5	9384.11	8409.62	9151.6
Unannoatated	5599.37	5851.38	5989.63	5995.87	6181.84	7348.98
Unannoatated	21749.5	20217.8	20603.6	20099.1	19798.8	20163.8
Unannoatated	4784.18	4665.8	4636.88	5154.64	5126.95	4891.44
Unannoatated	3452.87	2906.8	2831.24	3711.86	2870.68	3341.13
Unannoatated	28797.5	23387.1	26977.4	30454.1	26959.2	28433.9
Unannoatated	4518.33	3965.49	3853.91	5143.45	4214.47	4748.65
Unannoatated	5124.79	3183.82	19193.9	19873.4	4097.49	18827.1
Unannoatated	10711.7	11966.2	13524.5	3475.91	3122.96	3863.98
Unannoatated	5106.1	4367.47	3847.04	5311.32	4096.47	4904.33
Unannoatated	30174.5	25581	27782.9	32214.9	26948	30136.7
Unannoatated	6316.94	5109.42	5578	5197.54	4423.01	4096.96
Unannoatated	3829.83	3213.85	3615.19	4341.39	3260.29	4270.89
Unannoatated	20246.8	17222.9	19480.8	20478.7	21189.3	20479.4
Unannoatated	3657.45	3024.97	3674.13	3802.33	3361	4255.86
Unannoatated	7841.4	6665.98	8188.21	8432.83	7516.47	8173.52
Unannoatated	7848.66	5446.5	5839.32	7473.16	6553.13	8293.77
Unannoatated	5289.9	3890.91	4051.37	4737.76	4150.39	5106.17
Unannoatated	8145.66	6417.05	6891.46	8636.15	6539.91	8173.52
Unannoatated	8927.62	8682.63	8022.19	10860.5	9043.37	10453.9
Unannoatated	15376.4	11685.3	13795.7	16941.2	13963.8	16805.5
Unannoatated	3918.1	2737.3	3203.57	4284.5	2898.15	3539.75
Unannoatated	10111.5	7962.95	8777.65	11010.6	8576.45	9534.88
Unannoatated	37056.3	29610.4	33407.1	43177	34793.1	36475.4
Unannoatated	14333.8	10364.1	12462.6	14120	13565	13331.2
Unannoatated	11117.7	8863.76	10187.4	13014.8	9864.29	11140
Unannoatated	4678.25	4042.01	3927.59	4801.17	4076.13	5093.29
Unannoatated	10270.3	8489.88	8373.88	10259.9	7393.38	9984.73
Unannoatated	12648.4	10388.4	11234.6	10108.8	10831.7	9516.63
Unannoatated	11760.5	3874.44	10517.5	12445	10432.9	11539.3
Unannoatated	2471.53	2229.74	2108.21	2031.27	2431.23	2513.36
Unannoatated	4365.68	3113.12	3423.63	4199.63	3408.81	4129.17
Unannoatated	13124	11499.4	10181.5	13749.8	10374.9	11792.7
Unannoatated	7825.82	5560.8	6567.27	8473.87	6635.53	7682.87
Unannoatated	11299.5	9759.73	11208.1	4120.36	6184.89	7259.87
Unannoatated	52559.5	39748.9	38464.5	34264.8	42125.4	47104.3
Unannoatated	23604.1	15773.8	16867.6	22070.7	3038.53	21912.7
Unannoatated	2987.64	2592	2092.49	3313.63	2173.87	3218.73
Unannoatated	15178.1	10770	12233.7	14142.4	11432.9	14259.9
Unannoatated	5062.48	3796.96	4846.12	5275.88	3327.43	3857.54
Unannoatated	5604.56	3324.27	5087.79	5984.68	3561.4	4424.42
Unannoatated	6016.83	4739.41	5482.71	7192.44	6012.97	5902.8
Unannoatated	3668.87	2474.8	2445.17	4076.52	2764.89	3169.35
Unannoatated	69135.3	54552.2	56974.6	74990.8	60212.1	70927
Unannoatated	70997.3	53262	57457	77373.7	62176.4	70988.2
Unannoatated	16954.9	12152.2	16167.2	22329	15901.7	17843.7
Unannoatated	3507.91	3006.57	3283.14	3916.11	3364.05	3744.81
Unannoatated	16428.4	13990.6	15153.3	17515.7	14954.6	16954.7
Unannoatated	29493.2	27176.3	27860.6	25935.5	29093.4	30277.4
Unannoatated	22824.3	12271.3	20227.4	24011.5	19652.3	24705.2
Unannoatated	11479.1	11463.5	12847.7	11845.3	12645.5	13335.5
Unannoatated	11481.2	7733.39	8577.24	10732.7	8534.74	9549.91
Unannoatated	31172.4	20370.9	21760.9	34016.7	21720.4	33201.9
Unannoatated	8174.74	6298.88	7130.18	8868.37	7394.4	8762.94
Unannoatated	11814.5	8447.26	9259.02	12024.4	9808.34	12425.1
Unannoatated	6007.48	4925.39	5466.01	7342.59	5739.33	6469.68
Unannoatated	3710.41	2698.55	4268.48	5614.43	4196.16	4025.03
Unannoatated	56761.1	39943.6	40882.1	57242.9	43416.3	53247.6
Unannoatated	9046.01	6485.82	6856.09	8758.32	7694.49	9246.08
Unannoatated	6928.59	5165.6	5038.67	4295.69	6090.28	6733.79
Unannoatated	4876.6	3977.12	3610.28	5163.03	3582.76	4785.16
Unannoatated	7381.36	5352.55	5400.19	7553.36	5290.73	7357.57
Unannoatated	4713.56	3433.73	3477.66	4374.96	2986.65	4139.91
Unannoatated	6769.71	5440.69	6009.27	5961.37	5558.26	6426.73
Unannoatated	12109.5	9116.57	7577.17	8374.08	18455	23279.5
Unannoatated	10280.7	7214.22	7567.34	10327	8426.91	10041.6
Unannoatated	25345.6	25799	22916.2	27354.9	21399.9	28572.4
Unannoatated	270018	194879	207972	260822	197189	253507
Unannoatated	5640.9	4136.94	4741.99	6027.58	4047.64	5597.89
Unannoatated	27440.2	3765.96	35863.1	3635.39	4714.96	3391.59
Unannoatated	13941.3	10999.5	10155.9	15116.1	10128.8	14575.6
Unannoatated	4679.29	3704.94	3103.37	3055.29	2995.81	3027.63
Unannoatated	6838.25	5037.75	5347.14	7909.63	5911.25	7197.6
Unannoatated	13554	9881.77	10531.2	15346.4	11026	14335.1
Unannoatated	4314.79	3097.62	3307.7	4585.74	3253.17	4443.74
Unannoatated	4928.52	3678.79	4236.06	5937.12	4112.75	4947.27
Unannoatated	25601.1	17590	20233.3	28928.3	20759.1	26041.9
Unannoatated	16721.2	11223.3	13463.6	17484	14049.3	16889.2
Unannoatated	4448.75	3039.5	3806.76	4515.79	3398.64	4267.67
Unannoatated	4451.87	3860.88	3606.35	4843.14	3313.19	4347.12
Unannoatated	18839.7	12580.3	13711.2	18324.3	15113.3	19807.3
Unannoatated	23842	14304.4	17047.4	23096.6	15987.1	20609.3
Unannoatated	4939.94	12313	3407.91	3795.8	3394.57	3490.36
Unannoatated	6594.21	4640.62	5160.49	6990.99	5349.73	6607.1
Unannoatated	362066	319774	324917	357049	310047	352190
Unannoatated	339374	297460	331874	321418	306637	330967
Unannoatated	303036	319688	297002	306845	289479	278568
Unannoatated	11937.1	13825	11537.2	16161.5	12822.5	11778.8
Unannoatated	19341.3	23070.4	20272.6	23705.6	20387.8	19459.5
Unannoatated	46825.1	57232.3	49907.3	57358.6	50635.7	50349.9
Unannoatated	65227.6	60961.5	62815.9	68047.4	64075.7	64032.2
Unannoatated	86584.5	88073.9	86454.2	85152.8	85682.1	86836
Unannoatated	313637	269321	284490	331917	312167	321766
Unannoatated	92829.8	71902.9	80441.9	105383	87242.5	93683.6
Unannoatated	63015.7	45502.4	51501.7	69493	52364	60467.7
Unannoatated	20117	13455	17072	19563.8	15656.5	18735.9
Unannoatated	70026.3	49503.8	56350.8	71074.7	57207.2	67515
Unannoatated	19935.3	20368	20850.2	20471.2	20126.3	19056.9
Unannoatated	13716	16111.9	14110.1	15095.5	12472.5	12713.9
Unannoatated	132161	146893	126468	131822	129385	129475
Unannoatated	5013.67	5514.3	5684.1	8742.47	13114.4	4923.65
Unannoatated	26538.8	31544.8	32143.8	37407.8	58976.2	26108.5
Unannoatated	3940.95	4358.75	5753.85	5463.34	9626.25	4399.72
Unannoatated	7223.51	6794.81	7931.81	6749.44	7772.82	7516.46
Unannoatated	18643.4	18708.7	19192	34365.5	47460.9	17894.1
Unannoatated	19103.5	21351.1	20238.2	20675.5	20156.8	18938.8
Unannoatated	15275.7	17820.5	15129.8	16598	15346.3	15066.2
Unannoatated	10107.3	10222.7	10435.9	10191.8	11324	10157.6
Unannoatated	24592.8	24818.7	23485	23506	23647	23084.1
Unannoatated	47412.9	44346.9	46347.1	44544.2	46889.2	44937.7
Unannoatated	5837.17	5820.38	5558.36	6032.24	6436.15	5765.38
Unannoatated	110521	133831	121542	137373	121314	113990
Unannoatated	9056.39	9458.49	9082.19	9960.48	8182.77	8962.64
Unannoatated	10158.2	10318.6	10926.1	11083.4	10861.2	10185.5
Unannoatated	46721.3	62307.8	48829.6	63895.4	48953.2	47257.8
Unannoatated	6711.55	8297.12	6361.95	7838.75	5266.31	4254.78
Unannoatated	12016	14589.2	13297.6	15743.7	13741	11960.2
Unannoatated	14214.4	19025.5	16032.6	17177.2	15079.7	13792.9
Unannoatated	17709.9	17106.6	17465.9	18279.5	16967.8	15210.1
Unannoatated	24315.5	20374.7	22815	23492.9	21157.8	23398.6
Unannoatated	20881.3	20923.9	22327.7	21927	21015.4	20941.1
Unannoatated	49911.4	46075.9	50978.1	49794	50524.8	48731.9
Unannoatated	155168	129326	152738	152230	150902	152108
Unannoatated	19079.6	16114.8	17202.6	18544.4	16657.5	19868.5
Unannoatated	14046.2	11736.7	12696.4	13167.8	13317.9	13713.4
Unannoatated	24654	21559.3	23888.8	25362.8	24391.7	24485.1
Unannoatated	21381.8	17051.4	17157.4	19989	16505.9	20482.7
Unannoatated	214276	149447	169395	249217	175328	216517
Unannoatated	211688	138345	160483	211234	164596	205151
Unannoatated	6661.71	7973.61	6912.09	7566.42	6686.39	6763.85
Unannoatated	23437	27290.6	23847.5	24800.5	23182.1	23274.1
Unannoatated	4188.1	3634.23	2777.21	2504.11	2580.77	2576.7
Unannoatated	8997.2	7825.41	7169.47	9020.39	7814.53	8791.93
Unannoatated	5744.75	5896.9	4119.16	3467.51	3559.36	4012.14
Unannoatated	16371.3	18356.1	18293.1	18606.9	18028.7	10309
Unannoatated	4489.25	5380.63	4223.29	4533.51	4589.84	4032.54
Unannoatated	2965.84	3584.83	3287.07	3663.37	3505.45	3116.74
Unannoatated	13395.1	12899	12668.9	12182.9	12375.9	12732.1
Unannoatated	10791.7	13882.1	11555.8	14961.2	11868.3	10960.7
Unannoatated	3914.99	4538.91	4414.86	4862.73	4675.29	4079.78
Unannoatated	3913.95	4814	4045.48	4875.78	4367.06	3728.71
Unannoatated	4382.29	5843.63	5018.04	5552.87	5085.24	3874.72
Unannoatated	11090.7	12272.3	11631.5	11638.3	11927.3	9780.74
Unannoatated	4918.14	6637.89	5409.03	6629.13	4824.82	4901.11
Unannoatated	21134.7	38552.7	30676.1	36294.2	33229.5	20048.9
Unannoatated	59627.2	81276.2	84777.2	85295.5	88901.7	53771.5
Unannoatated	18298.7	17895.1	17085.7	16813.4	16990.1	17153.3
Unannoatated	3911.87	4620.28	4109.33	4419.73	4257.2	3806.01
Unannoatated	18833.5	19694.8	18702.7	21037.3	20140.6	18308.6
Unannoatated	19560.4	18299	16410.8	17637.9	18849.7	16730.3
Unannoatated	9628.58	12219	9983.04	10711.2	10438	10754.5
Unannoatated	14719.1	14300.6	13049.1	14307.5	13435.9	13083.2
Unannoatated	55147.3	58338.5	57829.3	55522.2	57963	54985.8
Unannoatated	2839.14	3054.03	3256.62	2869.7	3067.01	2766.74
Unannoatated	7343.97	8121.8	7030.96	7466.63	7088.21	5906.02
Unannoatated	3779.99	3547.05	4128	3965.54	3761.8	3990.67
Unannoatated	5242.14	8628.39	9399.5	3566.37	6467.69	3454.93
Unannoatated	38690.9	27109.5	33625.2	36091.8	32833.8	34754.4
Unannoatated	9361.7	7479.62	7520.19	9319.76	7840.97	8998.07
Unannoatated	6139.36	5654.75	3609.3	5475.47	3587.85	5233.93
Unannoatated	12572.6	15812.6	11940.9	17161.3	11278.3	13851.9
Unannoatated	2471.53	2660.77	2365.59	2582.45	2571.61	2427.47
Unannoatated	3845.41	5003.85	4238.03	4290.09	4322.3	3840.36
Unannoatated	4819.48	6336.65	5639.89	6316.7	5325.31	5501.26
Unannoatated	5247.33	4843.06	2418.64	6326.96	5501.3	5647.28
Unannoatated	4319.98	4893.42	4470.85	5144.38	4346.72	4407.24
Unannoatated	4655.41	5243.09	4409.94	4836.61	4841.1	4220.43
Unannoatated	7812.32	9237.64	8644.04	9242.35	8512.36	8088.71
Unannoatated	4588.95	5005.78	4197.75	4648.22	4799.39	3963.83
Unannoatated	1970.99	1998.24	2549.3	3001.2	4870.6	3063.06
Unannoatated	4480.95	6288.22	4306.79	6488.3	4552.2	4150.64
Unannoatated	19227	22623.9	20694	23102.2	20885.2	18601.7
Unannoatated	23244.8	26007.2	23786.6	24752	24794.5	23512.4
Unannoatated	4731.21	66614.3	4380.47	64205	42797.8	66669
Unannoatated	17556.2	18581.8	18283.2	18019.3	18688.9	17850.1
Unannoatated	731485	278319	259959	267712	262978	866315
Unannoatated	52520	56114.5	53584.4	55454.1	54207.3	53037.2
Unannoatated	14864.5	17172.5	14954.9	17230.3	16124.5	15664.2
Unannoatated	67452	64977.3	67804.5	62852.7	69185.3	66760.3
Unannoatated	388529	7922.27	49719.7	40534.9	45911.6	36757.8
Unannoatated	43306.8	35062.8	21830.6	40181.4	41492.7	42831.3
Unannoatated	100413	19338.3	72153.5	10509.8	13591.5	11407.3
Unannoatated	41944.4	47138.4	43798.8	43557.5	43616.7	42339.6
Unannoatated	2817.34	6480.01	3562.14	2611.36	2520.75	2999.71
Unannoatated	9046.01	17780.8	10053.8	18586.4	8798.21	10756.7
Unannoatated	104176	115120	108302	117956	109566	103524
Unannoatated	99241.3	114438	98774.3	105340	102319	103096
Unannoatated	136069	147642	141586	146215	143247	140895
Unannoatated	33449.8	37500.7	36119.5	38805.8	36994.4	34960.5
Unannoatated	120985	133282	123939	128665	124534	126800
Unannoatated	8796.78	9389.72	8996.72	9086.61	9186.8	7912.63
Unannoatated	6176.75	13013.3	6554.5	15950.8	7269.28	7468.15
Unannoatated	7561.01	14345.1	9027.17	14316.8	6560.26	8941.17
Unannoatated	2.10098e+06	2.31602e+06	2.08987e+06	2.20155e+06	2.1235e+06	2.12248e+06
Unannoatated	112002	122412	127785	129344	126719	123636
Unannoatated	11809.3	15383.5	15872.5	15013.5	13564	13117.6
Unannoatated	126621	143497	125773	131270	131879	128209
Unannoatated	109112	117575	106818	111993	110782	112136
Unannoatated	42427.2	46800.4	43643.6	45784.6	44243.3	43260.7
Unannoatated	69023.2	68930.2	71201.6	69710.3	74423.1	70162.6
Unannoatated	53497.2	55060.7	55411.6	51662.1	56146.2	52486.4
Unannoatated	14851	15039.6	16536.6	15958.2	13771.6	15171.4
Unannoatated	470297	508989	473649	485483	479186	482119
Unannoatated	1.9029e+06	2.24588e+06	1.9434e+06	2.15412e+06	1.97498e+06	1.96505e+06
Unannoatated	826365	831022	838124	830761	845756	837037
Unannoatated	855556	961470	853338	942169	875102	871992
Unannoatated	430626	510758	498788	531222	504409	459175
Unannoatated	47858.4	56433.2	52614.8	57665.4	53870.6	50891
Unannoatated	38854.9	42914.3	39536.2	41920.7	39483.6	38879.3
Unannoatated	24345.6	26509.9	23948.7	25327.4	24624.6	24700.9
Unannoatated	24636.4	21526.4	21778.6	20315.5	24065.1	22225.2
Unannoatated	34976.3	36851.8	33360	36477	34940.6	34845.6
Unannoatated	104522	103242	106516	102664	106432	107180
Unannoatated	20495	20847.4	20570.2	20105.6	21370.4	20190.6
Unannoatated	17940.4	19387.7	18398.2	19330.6	19050.1	18936.6
Unannoatated	11878.9	12246.2	12301.5	11557.1	12563.1	12527.1
Unannoatated	7736.51	6065.44	7805.08	3179.33	3597	3399.1
Unannoatated	149262	203565	164971	210418	166310	169798
Unannoatated	168318	203131	174871	194406	167059	173142
Unannoatated	509056	514203	502039	497907	507022	515970
Unannoatated	35711.5	33405.5	33137	31599.3	31449.3	32807.9
Unannoatated	18975.7	23618.6	20004.4	24721.2	21684.8	19635.6
Unannoatated	14627.7	24866.2	16768.4	18238.5	16681.9	19884.6
Unannoatated	67910	54208.3	59145.7	46736.8	56275.4	62722.4
Unannoatated	32796.6	29008	31099.5	24878.8	29705.8	31587.2
Unannoatated	7596.32	9631.87	8306.1	9306.71	8045.44	8030.73
Unannoatated	6577.59	7196.78	6956.3	4063.46	6594.84	6842.22
Unannoatated	6901.59	8741.72	7661.65	8511.17	5394.48	7563.7
Unannoatated	9124.93	7937.77	7262.8	5086.56	7343.54	7614.16
Unannoatated	10197.7	19288.9	6907.18	18165.7	10129.8	9853.75
Unannoatated	17014.1	17962.9	17063.1	17249.9	17548.6	18042.3
Unannoatated	5526.67	5517.21	5464.05	6011.73	5131.02	5723.51
Unannoatated	14242.5	14648.3	14565.9	14812.9	14192.7	15693.2
Unannoatated	6186.09	6334.72	6134.04	6395.04	6030.27	5824.43
Unannoatated	2878.61	3239.04	2992.36	3664.3	3212.48	2645.42
Unannoatated	3416.53	2975.57	3561.16	3509.48	3477.98	3465.67
Unannoatated	40843.6	52223.6	42625.9	53123.5	44544.4	42237.6
Unannoatated	23302	30461.9	26863.4	32708.2	27306.1	24988.7
Unannoatated	23874.1	29083.5	24567.6	29263.1	24722.3	24057.8
Unannoatated	33155.9	39203.6	35707.9	40001.4	35717.7	35165.6
Unannoatated	26973.9	29944.6	27652.3	28063.7	27578.7	27647
Unannoatated	30790.3	29375.1	28135.6	26892.4	28708.9	28381.3
Unannoatated	23437	24685.1	22107.7	24783.7	22691.8	22826.4
Unannoatated	20402.6	20659.5	19986.7	20856.4	19918.8	19734.3
Unannoatated	47134.6	47123.9	48802.1	45307.1	47921.7	46789.7
Unannoatated	23555.3	28541.1	25382	29959.8	25597.1	25959.2
Unannoatated	17752.4	23656.4	19556.4	22578	20149.7	20098.3
Unannoatated	5476.83	7907.74	6576.11	7430.26	6273.39	6231.33
Unannoatated	4231.72	4722.95	4509.17	5223.66	5123.9	4944.05
Unannoatated	26855.6	31987.4	28068.8	32223.3	28027.3	27560
Unannoatated	7648.24	10419.3	9523.28	11679.3	9114.57	8903.59
Unannoatated	6734.4	9570.85	7296.2	9573.44	8102.41	7573.36
Unannoatated	9124.93	10943.4	9867.11	11208.3	10215.2	9788.26
Unannoatated	9661.81	10403.9	9353.33	10765.3	8902.99	9714.18
Unannoatated	16571.7	16018.9	16749.7	15744.6	16995.2	16364.2
Unannoatated	5125.83	5156.89	5103.51	5022.21	5151.36	4964.45
Unannoatated	10351.3	10448.4	10360.3	9701.21	10600.8	10861.9
Unannoatated	6764.51	6741.53	6524.05	4740.55	6376.13	5013.84
Unannoatated	5947.25	5724.49	5899.25	5957.63	6168.61	6335.47
Unannoatated	4463.29	5129.76	4336.26	5468	4789.22	4917.21
Unannoatated	4303.37	5909.5	5138.88	5769.24	5002.84	5135.16
Unannoatated	6195.44	7013.71	7109.55	7344.45	7239.78	6627.5
Unannoatated	99416.8	109177	98779.2	106751	100644	99467.2
Unannoatated	13960	14887.6	9165.69	8581.12	13910.9	14093.5
Unannoatated	33349	34478.7	44016.9	35297.2	32909.1	21960
Unannoatated	11458.3	11206.8	11260.1	4100.77	10442.1	4973.04
Unannoatated	60252.4	17967.7	64383.8	14971.5	14159.1	15123.1
Unannoatated	23550.1	69709	43053.2	68591.1	64882.3	60738.3
Unannoatated	7724.05	8522.81	8146.95	8313.46	8217.36	7850.36
Unannoatated	323190	481111	773579	516660	350222	393650
Unannoatated	13912.2	26975.8	25828	16601.7	21269.7	24242.5
Unannoatated	70238.2	75264	69262.4	71798.5	72195.4	68550
Unannoatated	30873.4	34420.6	12844.7	35246.9	30226.6	29998.2
Unannoatated	47898.9	53453.8	49497.7	51918.5	50257.3	48641.7
Unannoatated	9610.93	12406.9	9641.17	11154.2	9929.39	9685.19
Unannoatated	3350.07	3955.81	8243.23	8821.74	8498.12	9094.69
Unannoatated	18773.2	16992.3	29681.9	35563.9	30701.7	32013.4
Unannoatated	89172.4	44426.3	42959.9	37986.9	43083.7	45717.2
Unannoatated	119505	114797	4691.89	111444	119362	114950
Unannoatated	28099.6	32723.6	30058.2	31205.8	29798.3	109025
Unannoatated	31298.1	29196.8	7096.78	27011.7	29448.4	30003.6
Unannoatated	10881	10647	10725.7	9942.76	10407.5	11547.9
Unannoatated	111877	132886	122372	130566	118954	116635
Unannoatated	113759	6862.61	11092.2	126372	6448.36	4304.17
Unannoatated	10604.7	8312.62	42234.9	5576.19	6738.27	5260.77
Unannoatated	1.31182e+06	1.26737e+06	1.2742e+06	85891.4	99832	88272.5
Unannoatated	197289	2.33687e+06	2.37637e+06	242020	208136	211659
Unannoatated	15512.5	12264.6	15752.6	15849.1	16399.1	16070
Unannoatated	223012	253058	237197	249048	235932	229817
Unannoatated	1.05963e+06	1.11985e+06	538301	1.14555e+06	1.1119e+06	1.07441e+06
Unannoatated	105425	114528	106403	114410	109992	108338
Unannoatated	17479.3	18794	18423.7	19104.9	18695	19209.3
Unannoatated	9928.7	11830.6	3353.88	11885.4	11175.5	3913.37
Unannoatated	16434.6	19000.3	16658.4	18843.8	16792.8	16342.7
Unannoatated	23683.1	21645.6	21163.6	19469.6	21618.6	22259.5
Unannoatated	22306.1	23613.8	22626.4	23371.7	21480.3	21437.1
Unannoatated	58167.1	49880.6	51166.7	45004.9	50381.4	55844.7
Unannoatated	30003.1	30168.4	30388.2	29828.3	31507.3	23107.7
Unannoatated	36125.9	40397.9	7135.09	37035.6	6995.64	6985.02
Unannoatated	5285.75	5110.39	5500.4	5685.31	4989.62	5148.04
Unannoatated	15130.3	17431.1	14502	16348.1	16438.8	15891.8
Unannoatated	17394.2	22396.2	19673.3	23530.2	19193.5	18094.9
Unannoatated	163130	164413	161466	159196	158699	162629
Unannoatated	196872	211565	205218	206356	203155	200989
Unannoatated	19138.8	21428.6	20186.1	20995.3	20700.1	19375.7
Unannoatated	56996.8	40694.3	62072.2	58057.1	13298.5	55215.6
Unannoatated	8479.01	26046.9	214165	25813.3	24544.2	29724.4
Unannoatated	6413.52	6595.27	7023.1	6901.46	6789.14	6431.03
Unannoatated	20728.7	24543.6	22324.8	23477.1	21757	21749.5
Unannoatated	79200.1	69154	69538.4	60356	68572.9	72987.3
Unannoatated	74451.2	58727.9	62499.6	53275.5	61545.8	66116.1
Unannoatated	13928.8	13770.7	12782.8	8368.48	11917.1	62620.4
Unannoatated	11561.2	97626.3	12638.4	96663.3	11974.1	12167.4
Unannoatated	2976.22	3974.21	4458.08	3364.93	3139.24	2954.62
Unannoatated	3264.91	3178.98	3706.55	4289.16	3309.12	3691.13
Unannoatated	12370.1	9127.22	12438	13942.8	5683.38	12976.9
Unannoatated	32821.5	83676.4	33394.3	85960.4	72491.4	33083.8
Unannoatated	4261.83	3866.7	4015.02	3820.98	4117.83	3794.2
Unannoatated	29675	29519.4	30153.4	22984.6	25894.1	20425.8
Unannoatated	27966.7	25489	25864.3	22521.1	24979.6	27380.7
Unannoatated	6059.4	7768.26	6443.49	7181.24	6327.3	6506.18
Unannoatated	3514.14	3722.37	3555.27	2781.1	3444.41	2991.12
Unannoatated	10083.4	11955.6	11547	11638.3	11502.1	10443.2
Unannoatated	2856.8	2652.06	2670.13	2506.91	2581.78	2704.47
Unannoatated	3909.79	4181.49	4239.99	4293.82	3887.94	3551.56
Unannoatated	8134.24	9977.66	8632.25	9472.71	8535.76	7923.37
Unannoatated	3968.99	5534.64	5169.33	6016.39	4810.58	4812
Unannoatated	10425.1	8173.14	10343.6	9122.05	10273.2	8681.35
Unannoatated	33065.5	38037.4	32834.4	37462.8	33028.1	34225.1
Unannoatated	26084	28740.6	28179.8	28674.6	26854.4	25827.2
Unannoatated	6759.32	7325.61	6309.88	6902.39	6206.25	7148.21
Unannoatated	21102.5	19118.4	19954.3	18495	19276.9	19400.4
Unannoatated	12289.1	12585.2	12057.8	11684	12005.6	9194.54
Unannoatated	26842.1	30052.1	28176.9	30057.7	28413.9	28679.8
Unannoatated	8896.47	10467.8	9046.82	3607.41	9184.76	8553.59
Unannoatated	10490.5	10109.4	10404.5	10047.2	9969.06	7272.75
Unannoatated	16665.2	18701	18048.4	19468.6	17661.5	17402.4
Unannoatated	44211.3	48428.6	46563.3	47192.9	44478.3	44161.5
Unannoatated	62180.8	73598	67266.1	73042.6	69886.2	68261.2
Unannoatated	105164	118416	105582	111246	108107	107685
Unannoatated	8682.55	10910.4	11653.1	12664.2	11169.4	11396.6
Unannoatated	25971.8	39215.2	26782.9	43107	31294.7	33250.2
Unannoatated	10948.5	13424	11368.2	12623.1	11677	11374
Unannoatated	12754.3	9720.98	12703.3	14769.1	12744.1	12236.1
Unannoatated	16838.6	22874.7	19378.6	23339	19911.7	18281.7
Unannoatated	17312.1	22390.4	18599.6	21924.2	19303.4	19855.7
Unannoatated	34937.9	37552.1	34655.7	36173	33667	34565.4
Unannoatated	24323.8	28570.2	25423.2	29029	25033.5	24685.9
Unannoatated	6681.44	4928.29	6620.32	7364.97	6893.91	6710.17
Unannoatated	34412.4	34703.4	32912	34436.4	34406.5	33006.5
Unannoatated	13431.4	16214.6	13508.8	15371.6	13927.2	13384.9
Unannoatated	4103.99	7395.35	4352.97	7608.39	3896.07	6658.63
Unannoatated	7586.97	8552.84	7337.46	9648.05	7579.54	7330.73
Unannoatated	7697.05	9000.33	8241.26	8817.08	7954.91	8416.16
Unannoatated	9483.2	10520.1	7247.08	10894	9367.87	9831.2
Unannoatated	24933.4	29385.7	27036.3	30472.7	26340.7	27206.8
Unannoatated	17546.8	24262.7	17477.7	24146.7	27794.4	28851.6
Unannoatated	59908.6	64462	59384.4	60637.7	60092.1	61095.8
Unannoatated	22611.4	24064.2	22395.5	22594.8	22397.8	23389
Unannoatated	70055.4	69635.4	67805.5	66135.5	65798.9	67723.3
Unannoatated	3354.22	3015.29	2754.62	2910.74	2647.91	1934.68
Unannoatated	3014.64	3967.43	3913.84	4692.06	3975.42	3380.85
Unannoatated	4733.29	5306.05	4709.57	5749.66	5346.67	4785.16
Unannoatated	6557.86	8115.02	6875.74	6799.8	7753.49	7297.44
Unannoatated	106439	126761	112545	127455	112088	108184
Unannoatated	60014.6	70240.8	62939.7	71327.5	64789.8	20142.3
Unannoatated	2568.11	2091.23	3068.98	2442.56	2854.41	2603.55
Unannoatated	7353.32	9070.07	8551.7	9717.06	7741.28	7944.84
Unannoatated	4434.22	5546.27	4787.18	5075.37	4836.01	5166.29
Unannoatated	3162.1	3190.61	3452.11	3408.76	3448.48	3243.43
Unannoatated	7780.13	8740.75	8001.56	8944.85	8207.19	8398.98
Unannoatated	3090.45	3983.9	3490.43	4522.32	3909.3	3396.96
Unannoatated	3968.99	3273.91	3312.62	4624.91	7202.14	4212.91
Unannoatated	6411.44	8368.8	7098.74	8473.87	7251.99	6528.73
Unannoatated	9502.93	9884.68	9496.75	9557.58	10303.7	9766.78
Unannoatated	8099.97	10293.4	8840.52	10224.4	8832.79	8131.65
Unannoatated	31952.3	38843.2	32645.8	38482.1	33779.9	32811.1
Unannoatated	125365	155627	133285	151053	132245	128638
Unannoatated	13518.6	13218.6	13333	13164.1	13050.3	13536.3
Unannoatated	8010.66	11409.3	8965.28	11581.4	8952.83	8774.75
Unannoatated	15189.5	20875.5	16498.2	19924.7	17170.2	16347
Unannoatated	59326.1	83640.5	66197.3	80844	66737.8	65540.6
Unannoatated	84622.9	116648	130247	148900	128896	128785
Unannoatated	41861.3	42828.1	43714.3	42660.3	43715.4	42099.1
Unannoatated	26200.3	26254.2	44001.2	18882.9	26249.2	27006
Unannoatated	45683.8	49055.3	48189.1	48622.6	46519.9	46439.7
Unannoatated	5002.25	6584.62	4304.83	6258.87	5751.54	5139.45
Unannoatated	4915.02	7155.13	5350.09	7231.61	5682.37	5003.1
Unannoatated	29886.8	42918.2	32844.2	42296.6	33714.8	31606.5
Unannoatated	34010.5	49007.8	38201.2	47423.3	38446	35893.5
Unannoatated	44407.6	55516.9	48492.7	57569.3	48368.3	46846.6
Unannoatated	5308.6	5485.24	5267.57	5423.24	5044.55	4160.3
Unannoatated	9565.24	11590.4	10516.5	11253.1	10123.7	9380.28
Unannoatated	7109.28	7885.46	7582.08	8230.45	7003.78	6992.53
Unannoatated	8965.01	6582.68	6197.89	9282.46	8298.74	7955.58
Unannoatated	9059.51	9210.52	9619.55	10205.8	9754.42	9506.97
Unannoatated	19302.9	18397.8	19248.9	16478.6	19055.2	17175.9
Unannoatated	12234.1	12634.6	11661	11514.2	12459.3	12240.4
Unannoatated	23766.1	26247.4	23572.4	27942.5	24209.6	24552.8
Unannoatated	54589.7	52616.9	52801.4	50143.7	53552.2	53796.2
Unannoatated	62760.2	69622.8	64713.9	67283.6	63861	61804.4
Unannoatated	39210.1	42306	6833.5	5821.47	41061.4	39280.8
Unannoatated	11886.2	12470.9	17450.2	9749.7	10747.3	12558.2
Unannoatated	75218.6	82830.8	73574.1	85934.3	78200.2	76518.5
Unannoatated	19924.9	88587.2	99471.8	14310.3	19561.7	12609.7
Unannoatated	5600.4	5151.07	4957.13	4347.92	4792.27	4837.76
Unannoatated	14098.1	11248.5	11572.5	10214.2	10326.1	8687.79
Unannoatated	9497.74	8946.09	4261.6	8579.26	4016.11	9406.05
Unannoatated	15230	16952.6	15172	16855.4	16300.4	14424.2
Unannoatated	18912.4	20595.6	18645.7	20114	18976.8	19875
Unannoatated	19993.4	18960.6	17072.9	17539	17443.8	17840.5
Unannoatated	7222.47	8554.77	7791.33	8013.15	7821.65	7382.26
Unannoatated	6419.75	5834.91	5566.22	4986.77	5303.95	7406.95
Unannoatated	7953.55	6776.4	7370.86	6686.02	7166.54	7143.91
Unannoatated	4079.06	4649.33	3943.31	4980.24	4396.56	4226.87
Unannoatated	16007.8	13735.9	14400.8	14065.9	15009.5	14962.1
Unannoatated	64375	69737.1	65870.2	81148.1	72021.4	71853.6
Unannoatated	9041.85	10190.8	9705.02	10665.5	10278.3	9568.16
Unannoatated	15961.1	13532.5	16256.6	13072.7	11238.6	10132.9
Unannoatated	6471.67	6041.23	2659.33	6782.08	6050.61	2509.07
Unannoatated	7461.32	7753.73	7369.88	7705.38	7303.87	7724.75
Unannoatated	4540.14	4359.72	4520.95	4118.49	4644.77	4333.16
Unannoatated	5914.02	5058.09	6089.83	5915.67	6526.69	6758.48
Unannoatated	4883.87	5112.33	5355	5461.48	5237.83	4714.3
Unannoatated	6667.94	6550.72	6363.92	6301.77	5790.2	6654.34
Unannoatated	6649.25	12984.2	10354.4	13902.7	11924.2	10918.8
Unannoatated	28380	28501.4	28742.7	31276.6	31251	30997.8
Unannoatated	10159.2	11450	10312.1	11483.5	10222.4	10723.4
Unannoatated	4688.64	5100.71	4801.92	2523.69	4689.53	4794.82
Unannoatated	10863.3	12854.4	10907.5	12594.2	11720.8	11120.6
Unannoatated	5654.4	6503.26	6170.39	6172.14	6199.13	5712.77
Unannoatated	9380.39	12126	10377	12625.9	9068.8	8895
Unannoatated	5090.52	5430.03	5078.95	5211.53	5189	4898.96
Unannoatated	11347.2	11516.8	11276.8	11187.8	11733	12257.6
Unannoatated	76772.2	17056.3	79063.6	75314.5	73930.8	70691.9
Unannoatated	3895.26	5252.78	4104.42	5426.04	3997.8	3792.05
Unannoatated	19068.2	19036.1	19322.6	22649.8	18555.7	16953.6
Unannoatated	4390.6	6064.47	4257.67	6703.74	5393.47	4631.63
Unannoatated	7777.01	9226.02	8664.67	9370.12	8234.65	8019.99
Unannoatated	7732.36	7034.05	7103.65	7610.25	7291.66	7810.64
Unannoatated	2771.64	2783.79	2695.68	2871.56	2840.17	2219.19
Unannoatated	3107.07	3127.65	3177.05	3102.86	2912.39	3374.41
Unannoatated	9064.7	11134.2	9440.76	11418.2	10588.6	9400.68
Unannoatated	3968.99	4298.7	3848.02	3821.91	3809.61	4241.9
Unannoatated	148956	147903	153738	158321	157718	149773
Unannoatated	19459.7	22608.4	21645	22666.6	20787.5	16693.8
Unannoatated	2672.99	2596.85	2462.85	2806.28	2715.04	2643.27
Unannoatated	51051.6	38974	49597.9	49808.9	49055.9	50342.4
Unannoatated	13014	12135.7	13420.4	14276.7	14002.5	12814.8
Unannoatated	3060.34	3312.65	4233.11	4244.4	4805.5	3097.41
Unannoatated	3122.64	2988.17	3537.58	2957.37	3141.27	3065.21
Unannoatated	6964.94	7761.48	7806.06	8219.26	7570.39	7156.8
Unannoatated	3.2297e+06	2.73536e+06	3.06949e+06	3.03387e+06	3.08064e+06	3.11189e+06
Unannoatated	9300.43	8881.2	14763.3	7967.45	21751.9	10427.1
Unannoatated	18703.7	16630.1	18296	18370	18334.9	17523.7
Unannoatated	3352.14	3579.02	4979.73	3251.15	3884.88	3707.23
Unannoatated	5282.64	5973.42	4714.48	6265.4	5958.04	5968.29
Unannoatated	49597.8	46053.6	49347.4	48851.1	49672.4	48742.7
Unannoatated	46387.9	33631.1	38965.5	46673.4	49536.1	47007.7
Unannoatated	8607.78	7785.7	8556.61	8981.22	8806.35	8667.39
Unannoatated	25189.9	20486.1	25999.9	22966	26304.1	24367
Unannoatated	1.40678e+06	1.10014e+06	1.28466e+06	1.40035e+06	1.34819e+06	1.34029e+06
Unannoatated	4.3355e+06	3.84411e+06	4.12317e+06	4.24517e+06	4.18119e+06	4.28323e+06
Unannoatated	770768	730621	784840	825711	794394	768751
Unannoatated	384252	329149	401145	370843	395425	384770
Unannoatated	8554.82	9257.02	9433.88	10471.6	9459.42	8750.06
Unannoatated	70841.5	55936.3	62917.1	67591.4	66114.2	67006.1
Unannoatated	454696	373671	448468	468264	450251	456461
Unannoatated	7515.32	10194.6	8032.01	8834.8	6409.7	8549.29
Unannoatated	10408.5	36393.6	42612.1	42280.7	44380.6	33463.9
Unannoatated	333013	316572	8703.97	10607.7	321438	12498.1
Unannoatated	73969.4	65439.4	77455.5	72990.4	79156.4	76753.6
Unannoatated	22574	18739.7	4579.9	4951.33	5205.28	22515
Unannoatated	18400.4	14325.8	18187	15375.3	17926	20930.4
Unannoatated	24477.5	25393.1	34599.7	29283.6	36873.3	34244.4
Unannoatated	88893	74228.5	91324.8	81366.3	89914.9	85335.1
Unannoatated	5880.79	4938.95	7795.26	7984.24	8030.18	7607.72
Unannoatated	5908.83	4345.19	4994.47	6645.91	6584.67	3236.99
Unannoatated	509748	373994	441160	506162	448822	495552
Unannoatated	1.46304e+06	1.1924e+06	1.34028e+06	1.52151e+06	1.39811e+06	1.42895e+06
Unannoatated	4431.1	7906.77	10203.1	4771.33	4726.15	5068.59
Unannoatated	1.14095e+06	1.04807e+06	1.08216e+06	1.16522e+06	1.09987e+06	1.13725e+06
Unannoatated	530982	465198	772883	762043	401020	763891
Unannoatated	229808	188835	237677	213912	236508	228756
Unannoatated	73403.4	49640.4	60204.7	73079	61610.9	67726.5
Unannoatated	4885.94	3704.94	4128.98	4214.55	2494.3	2534.83
Unannoatated	17426.4	42809.7	102585	93727.4	27385.4	100833
Unannoatated	44912.3	37056.2	45612.3	36591.7	45007.3	44889.4
Unannoatated	440928	319057	380537	444495	379207	432400
Unannoatated	1775.76	2243.3	2482.5	2288.67	2983.6	2308.3
Unannoatated	10374.2	4209.58	10203.1	5472.67	4468.79	4879.63
Unannoatated	10549.7	8289.37	9748.25	11257.8	9512.32	11325.7
Unannoatated	1.15122e+06	880145	1.02359e+06	1.16011e+06	1.0263e+06	1.13162e+06
Unannoatated	626403	528061	582996	647878	600916	627858
Unannoatated	4405.14	3751.43	4269.46	5704.89	4399.61	4954.79
Unannoatated	24584.5	21204.8	24505.7	23976	24747.7	18325.7
Unannoatated	3820.49	23753.3	3267.43	3768.75	3752.64	3745.88
Unannoatated	366335	302869	371066	344182	365707	369467
Unannoatated	63116.4	57890	67411.5	66826.6	71343.9	143447
Unannoatated	28207.6	24354.8	28163.1	27241.2	29238.9	28520.9
Unannoatated	42086.6	37279.9	41980.4	44647.8	41944.3	44258.1
Unannoatated	22049.6	19278.3	22086.1	22994	22268.7	22639.6
Unannoatated	14875.9	12421.5	14130.7	13670.5	14437.9	14270.6
Unannoatated	8665.93	7502.86	8520.26	6212.24	8730.05	8820.92
Unannoatated	15295.4	13651.6	15665.2	16138.2	16346.2	15841.4
Unannoatated	8355.43	7727.58	9555.7	8747.13	9498.08	8264.78
Unannoatated	16903	28443.3	16768.4	29820.8	36661.7	34034
Unannoatated	67718.9	56168.8	73359.9	67763.9	73003.1	66149.4
Unannoatated	2196.34	2528.08	2911.8	2587.11	2811.68	2578.85
Unannoatated	643287	498656	557316	651974	563908	634160
Unannoatated	685388	549339	624104	720445	627258	696091
Unannoatated	30521.3	11927.5	6579.06	15853.8	14292.4	20967.9
Unannoatated	57392.5	48279.5	57032.6	59554	57288.6	58772.5
Unannoatated	110265	93606.6	110974	114582	110682	109659
Unannoatated	125836	104506	124255	124592	122965	122352
Unannoatated	32728	24562	30983.6	29363.8	30094.4	30872.1
Unannoatated	71061.7	60895.6	73818.7	69414.7	72026.5	74519.4
Unannoatated	42476	35868.6	43902	39184.4	43650.3	43165.2
Unannoatated	2071.72	1661.17	2974.67	2492.92	2528.89	1878.85
Unannoatated	5504.87	4119.5	3586.7	4917.75	4955.03	5354.18
Unannoatated	4631.52	3693.31	4852.02	4413.2	4394.53	4778.71
Unannoatated	4812.21	4311.29	5416.89	3316.43	5138.14	5478.72
Unannoatated	4088.41	3462.78	3764.51	3716.53	4076.13	4108.77
Unannoatated	19505.4	15964.6	18883.5	18229.2	19558.7	18976.4
Unannoatated	12435.5	9929.23	12811.3	11545.9	12635.3	11772.3
Unannoatated	15769	13072.4	16568	15356.7	16353.3	16375
Unannoatated	16569.6	14414.9	18665.4	18725.3	7618.2	18154
Unannoatated	3156.91	2646.25	3703.61	2510.64	3460.69	3439.9
Unannoatated	5431.13	5184.98	5708.66	5970.69	5758.66	5221.05
Unannoatated	197433	154246	168009	7822.89	177944	193440
Unannoatated	73486.5	61629.8	66386.9	81091.2	68308.4	75872.1
Unannoatated	33249.3	24865.2	28783	35265.5	29801.4	32527.7
Unannoatated	29673.9	20796.1	7425.88	29955.1	13568.1	25806.8
Unannoatated	5924.4	4822.71	5417.88	5450.28	5614.21	5743.9
Unannoatated	14577.9	10835.9	14831.1	14006.2	14376.8	15238
Unannoatated	10910	9093.32	10859.3	9985.66	9974.15	10023.4
Unannoatated	13324.5	11095.4	13169.9	11953.5	12928.2	13387.1
Unannoatated	2674.03	2101.89	2761.5	2390.33	2568.56	2886.98
Unannoatated	6335.63	5341.89	5647.75	7492.74	5990.59	6421.36
Unannoatated	4982.52	4204.74	4481.66	5468.94	4895.01	5091.14
Unannoatated	3822.56	2288.83	3451.13	3951.55	3476.97	3321.8
Unannoatated	11245.5	9438.15	10220.8	10882.8	10479.7	11634.9
Unannoatated	24869	17416.6	21626.3	27649.7	21253.4	25216.3
Unannoatated	18248.8	13089.8	16577.8	17520.4	16016.6	18380.5
Unannoatated	10763.6	7416.66	9614.64	10327	9203.07	10401.3
Unannoatated	18504.3	13470.5	16098.4	19010.7	17080.7	18491.1
Unannoatated	7775.97	5895.94	7190.1	7710.04	7723.99	7905.12
Unannoatated	5356.37	3954.84	4984.64	3918.91	5319.21	4813.07
Unannoatated	3145.49	2081.55	3402.01	3140.16	3169.76	3433.46
Unannoatated	7698.09	5529.8	6355.07	8144.65	7183.83	7851.43
Unannoatated	3898.37	3045.31	3541.51	3743.57	3606.16	4158.16
Unannoatated	9340.93	7773.1	7099.72	9048.37	7997.63	7847.14
Unannoatated	40737.7	43821.9	39008.7	41374.2	42128.5	43954.3
Unannoatated	118425	120547	117133	120364	116158	121893
Unannoatated	35015.8	37266.3	32835.4	34755.4	35813.4	36484
Unannoatated	68838.3	65219.5	65753.3	62932.9	67482.4	71846
Unannoatated	25926.1	30216.8	26008.7	28811.7	28935.7	27449.4
Unannoatated	127927	137404	193651	134980	222948	111932
Unannoatated	50136.7	57166.5	55371.4	76647.2	71724.4	59986.8
Unannoatated	30878.5	38974	45230.2	42921.5	63238.5	31610.8
Unannoatated	3.20048e+06	3.98668e+06	5.16368e+06	3.77262e+06	6.15061e+06	3.14906e+06
Unannoatated	6794.63	4245.42	11931.1	3114.05	12925.2	6907.72
Unannoatated	6132.09	4960.26	9160.78	9345.88	9232.57	10186.6
Unannoatated	8381.39	9588.28	6910.12	8828.27	6619.26	4889.3
Unannoatated	58474.5	63750.1	61181.2	77510.8	107396	52941.6
Unannoatated	6820.59	7799.26	6040.71	6727.99	4689.53	4123.8
Unannoatated	28865	28329	28465.7	7776.26	26028.4	18422.4
Unannoatated	17775.3	23889.8	21260.9	25051.4	22154.7	19350
Unannoatated	3836.06	3209.01	6050.53	3043.17	8493.03	4781.93
Unannoatated	9248.51	11234	10389.7	11184.1	10721.8	9319.08
Unannoatated	194759	239114	302561	255557	423657	196530
Unannoatated	4885.94	10831	5279.36	29983.1	17944.3	7842.85
Unannoatated	16695.3	23518.8	18290.1	22181.7	19958.5	18499.7
Unannoatated	15117.9	19803.3	16515.9	19241.1	17227.2	14976
Unannoatated	12564.3	14330.6	14198.5	14565.8	13458.2	13328
Unannoatated	101288	90213.5	97854.8	105354	96307.3	105139
Unannoatated	108720	96659.6	107875	109812	101198	106779
Unannoatated	90587.8	97020	99100.5	103679	98266.5	96735.9
Unannoatated	106186	94565.5	99127	113460	98659.2	107674
Unannoatated	22276	22386.5	24925.2	28046	23935.9	24520.6
Unannoatated	26672.8	6443.2	25836.8	14405.4	6992.59	23161.4
Unannoatated	20202.2	22818.5	35825.8	39036.1	74005	37185.1
Unannoatated	939161	1.06235e+06	999699	1.46509e+06	1.37796e+06	1.13128e+06
Unannoatated	72774.1	81583.2	126047	144996	267628	137623
Unannoatated	37836.2	27167.6	31761.6	18240.4	28087.3	32171.2
Unannoatated	5101.94	4373.28	3478.64	3070.21	5528.76	3992.82
Unannoatated	790277	894882	837296	1.21718e+06	1.15112e+06	940977
Unannoatated	88764.3	116618	92424.1	125245	99374.3	89527.6
Unannoatated	7283.74	6570.09	6947.45	5529.56	6211.34	7221.22
Unannoatated	482869	444490	418498	623284	523014	592702
Unannoatated	85936.5	144823	88325.6	224372	99939.9	94906.5
Unannoatated	28571.1	29927.2	32236.1	38539	79220.5	24751.4
Unannoatated	380371	350845	326105	496230	405949	481885
Unannoatated	9670.12	4278.36	8374.87	4180.04	11030.1	10073.8
Unannoatated	9703.35	7200.66	7790.34	5635.88	7163.49	8312.02
Unannoatated	20974.8	25379.5	24801.4	28035.8	46570.8	20927.1
Unannoatated	17198.9	23020	21984.9	25209	37292.4	17840.5
Unannoatated	24671.7	30028.9	14495.1	30361.7	27007	27606.2
Unannoatated	22539.7	24317	37311.1	28665.3	58612	25548
Unannoatated	10033.6	9077.82	9369.04	10844.6	21629.8	7809.56
Unannoatated	44154.2	41636.7	43699.6	55373	43385.8	45254.5
Unannoatated	150699	152059	150004	146044	149929	144317
Unannoatated	17206.2	22651	21485.8	23852	34846	19079.4
Unannoatated	7218.32	7201.62	9113.62	9824.31	13051.3	7901.89
Unannoatated	22161.7	24067.1	29786	27503.2	64654.5	21231
Unannoatated	10126	12675.2	12241.5	12713.6	11114.5	11112
Unannoatated	7729.24	10021.3	7819.82	8333.97	7690.42	7490.7
Unannoatated	15484.4	20239.1	17459	21685.5	19658.4	17279
Unannoatated	115504	124732	117616	121904	114791	116107
Unannoatated	140454	144104	131909	147456	153480	142394
Unannoatated	25006.1	21979.7	24832.8	25651	25410.9	24372.4
Unannoatated	19641.4	9191.15	22968.3	7144.87	29730.2	18456.7
Unannoatated	16165.7	19138.8	19463.1	19927.5	31346.6	16245
Unannoatated	20983.1	16452.8	18449.3	21977.4	19069.4	19929.7
Unannoatated	101572	113754	110416	115742	110697	104783
Unannoatated	59781.9	60675.7	56462.8	62886.2	61831.6	58348.4
Unannoatated	50405.7	55955.7	50684.4	65706.5	57500.1	52577.7
Unannoatated	15263.3	13899.6	15226	15975	15790.8	15468.8
Unannoatated	47217.6	41323.9	44388.3	45587.8	44829.3	45864.3
Unannoatated	112410	109794	93211	101314	79131	66560.6
Unannoatated	6749.98	9136.91	9793.44	11550.6	13911.9	6583.48
Unannoatated	7068.78	8743.65	7085.97	8414.18	6693.51	6483.63
Unannoatated	192710	230521	215631	231534	210964	201697
Unannoatated	394615	478248	409823	463661	407231	403147
Unannoatated	12173.8	15862.9	16719.3	16988.8	26271.5	14868.7
Unannoatated	44135.5	50946	37585.2	47681.6	31925.4	25687.6
Unannoatated	38426.1	47520.1	61552.6	63181.9	88789.8	39871.3
Unannoatated	110576	114206	113822	109609	103391	99741
Unannoatated	1707.22	3394.01	7317.82	5039	17731.7	3340.05
Unannoatated	37800.9	18655.5	24747.4	22404.5	31499.2	37702.6
Unannoatated	42496.8	49764.3	48539.8	24268.9	25266.5	40395.2
Unannoatated	98271.4	49426.3	65186.4	59153.9	82489.9	101343
Unannoatated	8284.82	8349.43	9056.64	15126.3	21775.3	7348.98
Unannoatated	19280	20323.4	21161.6	20541.2	20645.1	20498.8
Unannoatated	36619.1	17737.2	25262.1	21513.9	31424.9	36973.6
Unannoatated	9407.39	12305.2	12957.7	13446.6	19557.7	11438.4
Unannoatated	10010.7	10754.5	11602	19708.3	25382.5	11016.5
Unannoatated	62343.8	67086	66608.9	68115.5	66372.6	64248
Unannoatated	314252	327487	322235	318986	319540	313390
Unannoatated	4898.41	5418.41	5662.49	10300	12808.2	5480.87
Unannoatated	16365.1	20449.3	18018	20358.4	17758.2	17709.5
Unannoatated	7429.13	9081.7	10179.5	9653.64	13951.6	8815.55
Unannoatated	375357	321992	334542	290128	330381	356280
Unannoatated	26961.5	21877.1	23025.2	23236.5	21343	24790
Unannoatated	20913.5	26017.9	21565.4	24995.4	21907.5	20846.6
Unannoatated	14241.4	22320.7	21478	22649.8	21373.5	19710.7
Unannoatated	122492	86309.1	94227.8	126520	90602.5	118100
Unannoatated	9019.01	13687.4	10397.6	20235.3	15082.8	9773.23
Unannoatated	67500.8	81212.2	75509.4	108657	67908.7	68872.1
Unannoatated	13678.6	15023.2	14441.1	16169	14187.6	13537.4
Unannoatated	4780.02	7728.55	119404	120928	119511	107866
Unannoatated	222368	293341	266914	267670	247882	267844
Unannoatated	181854	220337	206942	296447	179877	185695
Unannoatated	124011	141254	130822	161720	114260	106041
Unannoatated	35998.1	44296.5	39807.4	46517.7	40766.4	38563.6
Unannoatated	89821.4	77602.2	81409.6	69916.4	78136.1	81971.4
Unannoatated	18867.7	23061.7	19640.9	22689	20350.1	19048.3
Unannoatated	155248	132066	153667	164028	152736	153090
Unannoatated	80475.3	91176.3	86088.7	104919	80972.2	81244.6
Unannoatated	18273.7	14956.3	17982.6	18002.5	17408.2	17793.2
Unannoatated	16894.7	25878.4	19579	25192.2	20494.6	17851.2
Unannoatated	38021.1	35949	37941.8	42612.8	39101.1	39581.4
Unannoatated	8855.97	10481.3	10567.6	14576.1	9038.28	8537.48
Unannoatated	162366	142282	155109	172034	157871	163172
Unannoatated	71930.9	63078.9	64485	69407.2	72131.3	72080.1
Unannoatated	35080.1	30907.4	34293.2	32123.5	32896.9	31869.5
Unannoatated	25598	21243.6	25084.3	27511.6	26494.3	25661.8
Unannoatated	31675	38196.2	35002.5	51192.9	34350.5	32289.3
Unannoatated	19837.7	13554.7	14741.7	21440.2	14887.5	18683.3
Unannoatated	92344.9	105952	97683.8	107478	97865.7	94895.7
Unannoatated	25020.6	23077.2	24556.8	27561.1	25324.5	26353.2
Unannoatated	105531	91058.2	103560	110986	107182	108360
Unannoatated	91236.8	109190	92758.1	106481	96242.2	92846.2
Unannoatated	97755.2	73770.4	85064.1	106494	89516.1	92994.3
Unannoatated	48086.8	39317.9	36402.4	33721.1	52825.9	46946.5
Unannoatated	62126.8	73217.3	67864.4	72515.6	64031.9	64269.5
Unannoatated	9387.66	9025.52	8469.18	7852.74	8279.41	8042.54
Unannoatated	242298	233088	238930	222969	228768	237238
Unannoatated	35862.1	38537.2	36826.8	36742.8	35884.6	34241.2
Unannoatated	20931.2	24199.8	23503.7	32052.6	22330.7	22415.2
Unannoatated	46690.1	40927.7	43837.1	37361.1	43103	45309.2
Unannoatated	33903.6	35513.2	33081	33597	33202.1	34867.1
Unannoatated	44230	35854.1	38781.8	50628.7	42708.3	42540.3
Unannoatated	34498.6	30401.8	31571	36461.1	32818.6	33533.7
Unannoatated	58067.5	46355.8	54070.7	54920.7	54116.8	54966.5
Unannoatated	8226.66	9330.63	8722.63	9963.28	8991.49	8318.46
Unannoatated	88456.9	73503.1	82934.3	89021.3	86198.8	86853.2
Unannoatated	29066.4	19242.4	23376.9	31161.9	22523	28455.4
Unannoatated	11733.5	14928.2	12851.6	14766.3	13090	12348.9
Unannoatated	17465.8	20371.8	19114.3	21750.8	19058.2	16927.9
Unannoatated	18872.9	15404.8	17674.2	20933.8	19142.6	19657
Unannoatated	23176.3	17624.8	19109.4	24304.3	19703.1	24283.3
Unannoatated	134224	95236.8	113269	144445	123297	130708
Unannoatated	29737.3	21159.3	26845.7	29203.4	25319.4	28425.3
Unannoatated	42069	36536	36726.6	41170.9	37165.3	40574.5
Unannoatated	32390.5	20615	22300.2	33377.9	23600.2	29304.6
Unannoatated	14259.1	7060.21	10618.6	8826.4	12112.4	13405.3
Unannoatated	44366	33164.3	35278.6	45162.6	35644.5	42161.3
Unannoatated	40779.2	35867.7	42570.8	33340.6	37175.5	34069.4
Unannoatated	10732.5	10292.5	10261.1	9933.43	10175.6	9563.87
Unannoatated	146714	154561	126152	158038	107028	79614.8
Unannoatated	64288.9	46123.3	54278	71212.8	57821.6	64250.1
Unannoatated	38212.1	46775.2	30032.6	44003.3	19355.2	12763.3
Unannoatated	98943.2	140455	83481.4	137322	56735.2	36280
Unannoatated	28059.1	35556.7	30781.2	34223.8	30045.5	28782.9
Unannoatated	14888.4	17509.6	13475.4	17486.8	11810.3	10084.6
Unannoatated	14374.3	18671.9	12633.5	16654.9	12533.6	9963.26
Unannoatated	333553	316928	313879	360128	314887	334538
Unannoatated	1.01784e+06	898390	898068	990470	875250	939148
Unannoatated	475627	417849	399749	448696	395582	428792
Unannoatated	25318.6	29744.1	31334.3	35387.7	59916.1	23158.1
Unannoatated	593563	639977	506141	599816	400586	328265
Unannoatated	1.36944e+06	1.62299e+06	1.22732e+06	1.54338e+06	1.03085e+06	829836
Unannoatated	376372	465774	322092	443707	267999	215652
Unannoatated	37406.3	48143.8	38914.4	44994.7	40689	37249.5
Unannoatated	18401.5	20953	18569.1	20418	18629.9	16424.3
Unannoatated	16512.5	17333.3	18923.8	20388.2	40543.6	15675
Unannoatated	36160.1	31548.6	31949.3	33521.5	31567.3	35073.2
Unannoatated	75701.5	66212.3	64452.6	77954.7	65046.1	70579.2
Unannoatated	195692	168394	170084	194706	165434	183453
Unannoatated	80959.2	72134.4	70915.7	83611.1	71265.6	81189.8
Unannoatated	88252.3	114020	92348.5	111453	92216.9	90157.8
Unannoatated	813518	940052	827051	896666	824366	823360
Unannoatated	54396.5	41542.8	39777.9	50155.9	43215.9	50337
Unannoatated	73038.9	66370.2	65455.6	82658	61754.3	74966
Unannoatated	121515	149122	130754	152265	132559	123297
Unannoatated	27311.4	19953.4	21657.7	28169.1	21767.1	24852.3
Unannoatated	77825.2	63535.1	66048	78300.7	63455.1	75422.3
Unannoatated	27601.2	37482.3	33118.3	37057.1	32816.5	28533.8
Unannoatated	325347	393697	347235	395428	343903	333473
Unannoatated	292561	351036	318043	364046	324215	307076
Unannoatated	18588.4	20606.2	18208.6	7067.46	23880	19770.8
Unannoatated	324231	392557	312404	386134	341572	334019
Unannoatated	6101.98	7835.1	6694.98	7609.32	6619.26	6362.31
Unannoatated	159883	201844	167811	194758	177369	171263
Unannoatated	248109	306860	269318	314330	271019	255041
Unannoatated	25328	20983	23481.1	25416.9	24976.6	23633.8
Unannoatated	65454	71632.7	72026.8	71712.6	67914.8	67879
Unannoatated	9256.81	9791.69	8449.53	10267.3	9599.8	9495.16
Unannoatated	29279.3	29324.7	29707.4	29794.7	28565.4	27933.6
Unannoatated	25937.6	20715.7	23997.8	24543.1	24624.6	25782.1
Unannoatated	161042	143356	152918	166931	156943	157779
Unannoatated	113815	95862.5	108936	107600	109981	110896
Unannoatated	437448	400605	442328	449634	437230	441691
Unannoatated	14352.5	17673.3	15474.6	18021.2	15471.4	13608.2

## Sheet: Sheet II - ESI(-)
Annotation	Peak Height_Sample1	Peak Height_Sample2	Peak Height_Sample3	Peak Height_Sample 4	Peak Height_Sample 5	Peak Height_sample 6
Ceramide (d32:1)	32780	32301.6	35342.1	33118.5	32188.8	33609.1
Ceramide (d33:1)	38289.1	36903.4	35643.4	36277.5	34292.8	33770.1
Ceramide (d34:1)	515690	563836	603540	618707	594687	608126
Ceramide (d34:2)	31638.5	32795.2	29837.2	30321.3	29941.4	30365
Ceramide (d36:1)	61126.8	57420.9	58084.3	56790	58604.5	56518.9
Ceramide (d38:1)	7320.61	7216.02	8119.87	7994.75	8210.67	8172.82
Ceramide (d39:1)	3490.94	3440.35	3940.97	3644.13	3600.29	3629.76
Ceramide (d40:0)	3520.83	3384.15	3315.61	3355.8	3555.26	3289.92
Ceramide (d40:1)	43823.2	41975.4	44326.4	44274.4	45106	45430.7
Ceramide (d40:2)	8496.98	8650.98	9226.52	7140.38	8818.57	7531.16
Ceramide (d41:1)	29216	27499.4	27228.8	26411.2	26637.9	27650.8
Ceramide (d42:0)	4654.87	4438.83	4334.96	4313.38	4666.67	4568.78
Ceramide (d42:1)	172851	168698	162859	161624	168226	169558
Ceramide (d42:2)	18093.1	3782.23	4069.75	3396.23	16236.1	3539.21
Ceramide (d42:2)	112579	104126	87599.6	87566.7	89395.3	89277.3
Ceramide (d43:1)	5644.45	5324.91	5539.84	5465.67	5474.12	5550.28
Ceramide (d44:1)	4786.87	3259.57	5174.23	3276	2991.38	3885.75
GlcCer (d40:1)	24989.5	23803.3	25411.7	25801.5	25654.4	25636.4
GlcCer (d41:1)	16850.3	16583.5	16439.5	16684.3	16681.3	17250
GlcCer (d42:2)	86077.3	85497.3	86526.8	85774.9	84580.3	85488.8
LPC (16:0)	11514.7	11437.5	9713.28	9603.49	10106	9396.9
LPC (18:0)	16949.1	16892.6	14445.5	14785.1	14712.3	13991.4
LPC (18:1)	4740.38	4357.34	2609.49	3220.67	2904.39	2861.77
PC (33:2)	9532.23	5767.95	5309.56	11371.8	11206.1	4794.59
PC (34:0)	4566.04	4848.15	5578.04	5514.61	5928.51	5970.6
PC (34:1)	463601	462456	427067	441858	441378	431900
PC (35:1)	22695.7	22385.2	23900.1	23101.2	23295.5	24493.9
PC (36:1)	248832	247858	234007	227924	233048	235716
PC (36:3)	16901.8	16497.4	17722.9	17770.6	17445.8	17558.5
PC (38:3)	15111.1	13990.9	14441.1	13949.9	14287.6	14285.4
PC (38:5)	18227.6	17886.4	18963.8	18751.6	18949.1	19093.4
PC (38:5)	4507.1	4213.09	4506.31	4427.22	4367.84	3428.54
PC (p-32:0) or PC (o-32:1)	1915.25	3051.64	3015.48	2823.81	2556.43	2902.02
PC (p-34:0) or PC (o-34:1)	6419.02	6244.71	6399.85	6097.67	5932.6	6343.97
PC (p-34:1) or PC (o-34:2)	6093.59	6474.19	6012.41	5979.57	6110.67	6064.5
PC (p-38:5) or PC (o-38:6)	2300.45	2245.17	2684.79	2640.8	2450	2005.48
PC (p-42:4) or PC (o-42:5)	2120.3	2283.57	2303.9	2363.1	2398.83	2658.32
PE (36:1)	6356.76	6007.73	6026.6	5804.02	4746.49	5678.83
PE (p-36:4) or PE (o-36:5)	9409.36	9199.87	8488.75	8525.68	7714.33	8228.72
PE (p-38:5) or PE (o-38:6)	56753.4	58150.6	62119.2	54809.9	61316.5	50641.1
SM (d32:1)	25467.7	23827.7	25811.1	24479	24153.1	25705.7
SM (d33:1)	15868.2	16929.2	17041.9	19744.3	17617.7	16730.2
SM (d34:0)	7236.76	7698.4	10764.3	9117.25	9467.4	11119.6
SM (d34:1)	219669	218702	237172	229656	225604	239213
SM (d34:2)	22142.8	21746.4	23092.5	22971.3	21176	22139.6
SM (d36:1)	12848	12320.8	12837.9	12560.3	12501.8	12777.4
SM (d36:2)	4326.94	2873.67	2930.35	2831.25	3009.8	2988.09
SM (d38:1)	4815.1	4833.16	5177.51	4591.08	4509.07	4586.66
SM (d39:1)	4139.32	3885.26	4083.94	4147.4	3925.73	4382.09
SM (d40:2)	3978.27	4271.17	4428.82	4377.22	4551.02	4411.16
SM (d42:3)	4671.47	4732.94	4425.54	4670.88	4491.67	4404.45
SM (d43:2)	2361.06	2543.97	2132.56	1966.24	2437.72	1815.44
CSH_negESI #109	5813.81	5292.12	5230.98	5253.94	5500.73	5345.7
CSH_negESI #113	15785.2	15418.3	16877.1	14351	16669	17247.8
CSH_negESI #378	15775.3	16735.3	19482.2	18486.7	17495.9	20102.8
CSH_negESI #598_Unknown	19704.5	20848.2	20843.2	22109.5	20829.1	21068.7
CSH_negESI #615	3307.47	4126.92	4880.65	4651.72	4918.42	5169.08
CSH_negESI #709_Unknown	20662.6	23211.3	20426.3	21848.8	21534.2	21870.2
CSH_negESI #749_Unknown	58105.8	54883.5	50315.9	48943.1	48590.7	48739.6
CSH_negESI #750	7826.19	7191.67	5324.84	5044.33	5575.44	4609.02
CSH_negESI #762	3314.94	3030.09	3132.26	3224.93	3325	2998.16
Unannotated	6461.36	5435.43	6501.35	7651.09	7411.41	7559.11
Unannotated	60603	67413.2	74690.8	78404.7	72785.7	74066.3
Unannotated	7821.21	8133.01	7936.51	8292.67	8286.41	7315.41
Unannotated	26717.1	27587.4	21610.4	21455.2	21824.9	21935.1
Unannotated	23548.3	23276	16881.5	17115.2	17457	17483.7
Unannotated	3894.42	3439.41	2865.96	2942.97	2705.85	2935.55
Unannotated	132692	144497	133788	133172	127260	136545
Unannotated	395314	411311	358063	349414	358876	357573
Unannotated	4614.19	4495.96	4630.72	4149.53	3509.21	4361.97
Unannotated	8574.19	7560.71	4673.29	4621.93	5032.02	4762.17
Unannotated	4336.91	4004.22	3197.74	2820.61	3964.62	2946.73
Unannotated	38143.9	39810.8	36459.7	33173.9	34887.4	36226
Unannotated	1959.25	2204.9	2647.69	2521.63	2427.49	2570.01
Unannotated	6732	4577.45	8006.36	5759.33	6078.95	7869.88
Unannotated	14503.4	14883.5	13497.1	13610.4	13114.8	13590.1
Unannotated	24933.1	24681.9	18625.5	18777.1	20023.7	18001.2
Unannotated	20347.9	21022.4	13485.1	14430.8	15123.7	13058
Unannotated	20876.8	20280.5	14336.4	14429.7	15375.4	14131.1
Unannotated	94612.5	90135.6	78809.6	79625.1	82718.7	77338.3
Unannotated	12701.9	10772.5	14531.7	11551.6	12706.4	13123.9
Unannotated	15570.2	12890.3	10145.5	9757.77	10852	9374.55
Unannotated	19240.5	19598.7	19004.2	16397	18440.5	14917
Unannotated	29174.5	29399.9	7699.68	33006.8	31620.8	35806.8
Unannotated	39594.2	38159.5	34082.7	29556.3	31893	31266
Unannotated	41117.6	40696.9	36258.9	36062.6	37637.3	36055
Unannotated	10628.9	10814.7	10119.3	9606.68	9970.91	10168.2
Unannotated	5969.06	5900.95	6545	6945.67	6744.15	6732.99
Unannotated	14835.5	14027.4	13414.1	12993.3	13565.1	13687.3
Unannotated	15580.2	14844.2	14382.2	12246.4	13975.4	13582.2
Unannotated	49635.3	48869.2	41757.3	41845.3	42628.4	43301.1
Unannotated	12750	13326.8	14635.4	15304.3	13950.9	15152.9
Unannotated	15035.6	15268.5	9210.15	16746	16509.4	17485.9
Unannotated	80756.6	66982.4	43457.6	33708	42838.2	43123.4
Unannotated	9900.83	8760.57	7454.12	4397.43	4463.01	7108.6
Unannotated	19100.2	6985.6	7664.76	22825.6	21178.1	22966.9
Unannotated	21721.1	22842.3	24296.3	24331.1	22258.8	25652
Unannotated	44381.9	49565.2	52840.2	55377	52154.1	57707.2
Unannotated	62303.2	31726.5	70284.9	70713.2	69739.1	74656.5
Unannotated	29399.5	31078.3	34882.7	36103	34332.8	35649.2
Unannotated	13966.3	14550.1	11856.7	12185.8	12355.4	12374.9
Unannotated	156617	165424	155074	152164	150232	160246
Unannotated	41506.1	37166.6	32578.8	32257.8	33689	32776.3
Unannotated	25848.8	31700.3	35713.2	36454.1	34730.9	37405.4
Unannotated	32185.6	36423.9	41830.4	41768.7	40013.6	43872.3
Unannotated	86260.8	68123.2	89692.9	69181.1	81037.3	86956.6
Unannotated	5708.38	5542.21	3540.44	3552.63	3862.28	12947.3
Unannotated	39357.6	45342.7	59456.2	60742.7	117189	123983
Unannotated	21957.7	3190.26	6332.19	2271.6	19174.3	2480.58
Unannotated	2533.74	5488.82	7099.43	4597.46	5076.02	3197.14
Unannotated	10541.7	10654.5	10099.6	10312.1	10001.6	10152.6
Unannotated	7025.89	6805.76	6140.1	6356.22	6340.94	6349.56
Unannotated	12326.6	17528.6	6499.17	13351.9	11594	6101.39
Unannotated	8138.34	9883.63	9684.9	3022.77	8813.45	9269.47
Unannotated	11542.9	14918.2	5791.95	7527.66	7410.38	8938.57
Unannotated	5559.78	24227.6	27293.2	26803.8	26208	28254.4
Unannotated	22332.1	24041.2	28880.1	28727.5	27318.4	29401.4
Unannotated	121296	142231	48424.5	83649.1	50456.3	69030.2
Unannotated	536115	657099	386725	482301	477495	414926
Unannotated	25290.9	26125.3	14750	13496.6	15795	14346.9
Unannotated	10181.4	11557.4	7419.2	8575.69	8862.58	8025.26
Unannotated	8596.61	7201.97	5850.89	5613.56	6243.72	5365.83
Unannotated	15114.4	12476.3	15186.5	12324.1	14101.3	13733.2
Unannotated	31752.2	34026	38009.5	38208.6	35714.3	40437.1
Unannotated	15290.4	14104.2	14364.7	14247.8	12980.7	13099.3
Unannotated	4805.96	4932.45	4576.16	4838.98	4294.15	4593.37
Unannotated	4859.93	4457.56	4103.59	3662.22	4226.61	4758.82
Unannotated	7494.12	6492.92	6058.25	5398.64	5821.05	5875.58
Unannotated	4974.49	4550.29	3930.06	3418.57	3722.08	3424.07
Unannotated	5886.87	5704.25	5439.44	5264.58	5645.03	4666.03
Unannotated	11624.3	10898	13410.9	14719.1	11274.7	13310.6
Unannotated	3569.81	3480.63	3280.69	2469.5	3189.91	2325.19
Unannotated	14690.2	13100.1	11762.9	9472.62	12091.4	8783.19
Unannotated	3304.15	3059.13	2868.15	2633.35	2632.16	2487.28
Unannotated	6214.79	5172.23	4783.52	3274.93	4432.31	2985.86
Unannotated	10903.7	4968.98	5430.71	3978.22	4676.9	7251.69
Unannotated	61023	31926	36276.4	31287.4	32879.5	48260
Unannotated	3434.49	1422.79	1400.24	797.986	1383.63	3468.78
Unannotated	3284.23	1015.34	1203.79	662.86	997.807	2199.99
Unannotated	2437.43	2123.41	1549.76	1336.36	2202.34	3297.75
Unannotated	2297.96	2847.44	2199.13	2284.37	2571.78	2771.23
Unannotated	3160.53	3225.85	3249.04	3418.57	3381.29	3693.48
Unannotated	3456.91	4359.21	3114.8	3065.33	3016.96	3038.4
Unannotated	4158.42	3914.3	3328.71	3139.81	3382.31	3445.31
Unannotated	31026.7	34095.3	27897.8	29086	31540.9	26756.5
Unannotated	3462.72	2140.27	5277.91	5224.15	3620.76	4047.85
Unannotated	1933.51	1996.96	3397.47	3670.73	2366.08	3049.58
Unannotated	6929.59	5870.98	10314.6	11382.5	7431.87	7202.5
Unannotated	11199.2	11462.8	12540	12279.4	12884.5	13374.3
Unannotated	25500.9	22259.7	25664.9	26874	28226.2	26398.7
Unannotated	1840.53	1490.22	1778.95	1764.08	1623.1	1638.81
Unannotated	11529.7	10702.3	12530.1	12329.4	12564.2	12022.8
Unannotated	2471.47	2480.27	2357.38	2545.04	2410.09	2557.71
Unannotated	6894.72	7822.98	6893.15	7442.55	7322.37	6958.81
Unannotated	9976.38	11170.6	10755.5	10567.5	10695.5	10837.9
Unannotated	90130.3	76541	66149.6	66801	70287.6	66370.8
Unannotated	22186.8	22946.3	22438.8	22197.8	22334.5	21927.2
Unannotated	3463.55	3254.89	3319.98	3129.17	3382.31	3324.58
Unannotated	8397.36	8967.57	8865.28	8719.32	8384.65	9488.57
Unannotated	6131.78	5773.57	4492.12	4259.12	4428.22	4685.04
Unannotated	3313.28	3316.71	3636.48	3262.17	3219.59	3763.9
Unannotated	102240	108218	102899	102942	106730	103293
Unannotated	2894.04	3083.48	3508.79	3304.72	3222.66	3474.37
Unannotated	23978.3	26294.8	19208.3	31149.1	29631.3	32835.5
Unannotated	7362.12	12009.8	13252.6	13540.2	10296.3	13333
Unannotated	14452.8	24991	28583.2	28727.5	26955.1	29412.6
Unannotated	3783.17	4364.83	4715.85	4572.99	4361.7	4626.91
Unannotated	2438.26	5010.19	4314.22	6063.63	5169.15	5071.82
Unannotated	4105.28	4459.43	4850.09	4569.8	4647.22	4894.08
Unannotated	6120.15	6078.92	4764.96	4975.17	4938.89	4747.64
Unannotated	6276.23	7054.92	7493.41	7256.35	6987.72	7524.45
Unannotated	155719	163618	145475	153110	158314	157391
Unannotated	15905.6	18080.3	17849.5	19112.3	18653.4	18519.9
Unannotated	38590.5	38664.3	26817.4	27755	28014.3	27704.4
Unannotated	2616.76	2720.99	2798.3	2789.76	2979.09	2895.31
Unannotated	18306.5	18058.8	16998.2	16672.6	16004.8	16865.5
Unannotated	45975.9	52909.1	44953.9	45751.2	44783.6	46032.1
Unannotated	6732.83	6377.71	6378.02	5529.51	5720.76	5845.4
Unannotated	25562.3	27975.2	33011	31602.4	30282.2	33026.7
Unannotated	9597.81	11005.7	12284.6	12824.2	11631.9	12901.5
Unannotated	10878.8	12417.3	8875.1	10100.4	7408.34	8050.98
Unannotated	3229.43	3272.69	3764.17	3532.42	3314.77	3132.3
Unannotated	8770.12	8595.72	6290.71	6115.76	6063.6	6065.62
Unannotated	52022.1	53768	52159.2	47376.9	49647.8	54151.2
Unannotated	2730.49	3131.25	3377.82	3430.27	3272.81	3604.05
Unannotated	5329.81	6410.49	5544.21	6065.75	6226.32	5928.12
Unannotated	7098.12	7529.8	6774.19	6126.4	6838.31	6166.23
Unannotated	4628.3	5085.12	6207.77	5643.35	5660.38	6166.23
Unannotated	5259.25	6002.11	4984.33	5500.78	5539.62	4957.8
Unannotated	10941.1	12514.7	10805.8	10375.9	11391.4	11057
Unannotated	3496.76	3891.82	3560.08	3612.21	3428.36	3596.22
Unannotated	2528.76	1826.49	3278.5	2243.94	2179.83	3312.28
Unannotated	189657	176587	159266	148885	160201	156523
Unannotated	3068.38	3407.57	3029.67	2434.39	2938.16	3151.31
Unannotated	41263.7	41466.8	42801.7	40360	40925.4	43717
Unannotated	21879.6	24898.3	17103	16646	17778.4	17207.5
Unannotated	2317.06	2382.86	2456.7	2416.3	2551.32	2525.29
Unannotated	3184.6	4303.01	4673.29	5049.65	5211.11	5402.72
Unannotated	11709	13366.1	17881.2	17778.1	16229	18122
Unannotated	11031.6	10708.8	11509.7	10416.4	10947.2	11538.8
Unannotated	6896.38	7008.08	4909.03	6622.22	5791.38	5584.93
Unannotated	13969.6	13901	12231.1	12816.7	12711.6	11885.3
Unannotated	2623.4	2893.34	2703.35	3120.66	2932.02	2919.9
Unannotated	5182.87	4532.49	5289.92	4801.75	5112.87	4750.99
Unannotated	4930.49	5132.89	6284.16	5682.72	5855.85	6449.05
Unannotated	19969.4	20820.1	11451.8	10498.3	9683.34	10158.2
Unannotated	2801.06	2476.53	2680.43	2762.09	2390.64	2739.93
Unannotated	3589.74	3776.61	3937.7	3780.32	3691.38	3898.05
Unannotated	3189.59	3369.16	2701.16	3049.37	2795.91	2746.63
Unannotated	20202.6	17489.3	16903.3	16194.9	16690.5	16486.5
Unannotated	5323.17	5650.86	4448.46	4569.8	3879.68	4131.69
Unannotated	39878.1	32409.3	22578.5	22863.9	26170.2	20724.4
Unannotated	30605.7	31679.7	19783.4	21720.1	22109.4	19447.8
Unannotated	21507.7	21552.5	12439.5	12670.9	14356.1	12853.4
Unannotated	4473.06	4220.59	3926.78	3370.69	4099.71	3761.67
Unannotated	6541.06	7008.08	4525.95	5159.24	5650.15	4368.68
Unannotated	11704.8	12755.4	10945.4	10609	11224.6	11249.2
Unannotated	12514.3	14053.6	7650.57	10340.8	10377.2	8002.91
Unannotated	2996.98	2553.33	2502.53	2430.13	2346.64	2135.15
Unannotated	84615.3	83639.9	75649	77371.6	82067.9	76266.3
Unannotated	4448.98	4196.23	3495.69	3249.4	3394.59	3298.87
Unannotated	98056.9	122690	129831	138095	132388	136685
Unannotated	35354.4	44023	47353.9	48705.8	47803.7	50200.7
Unannotated	1752.53	2292.94	2658.6	2795.08	2618.86	2738.81
Unannotated	2219.1	2717.25	2493.8	2380.13	2522.66	2568.89
Unannotated	13263.1	11089.1	9921.73	8837.42	9960.68	8682.58
Unannotated	88983.8	60049.2	67719	39898.2	54629.7	61415.2
Unannotated	5526.57	6136.99	5139.31	5492.27	5522.22	5207.09
Unannotated	95080.7	100414	64370.7	84266.2	82887.6	66953.2
Unannotated	11747.2	12075.4	12651.3	12460.3	12475.1	12275.4
Unannotated	4574.34	4746.05	5426.34	5284.79	5247.95	5230.56
Unannotated	2397.59	2538.35	2727.36	2719.53	2696.64	2352.02
Unannotated	24330.3	22101.4	26328.4	24150.2	25789.5	24956.7
Unannotated	9831.93	11000.1	8009.64	7627.68	8019.3	8189.59
Unannotated	4419.93	4329.24	4793.34	4640.02	4605.26	5208.21
Unannotated	11978.8	10633	9294.19	7594.69	7854.53	6400.98
Unannotated	12726.8	13339.9	13778.7	13889.2	13978.5	13594.5
Unannotated	7122.19	9331.93	8931.85	10613.2	9430.56	9564.59
Unannotated	6823.32	8184.53	6655.23	6314.73	6449.42	6068.97
Unannotated	5616.23	5142.26	4620.9	4744.29	4965.5	4631.38
Unannotated	6810.04	8230.42	7833.92	8455.46	7674.42	7523.34
Unannotated	3542.42	3844.99	3713.97	4105.9	3993.28	3837.68
Unannotated	38031.8	36071.7	39075.8	38323.5	38730.3	39655.7
Unannotated	4045.51	4129.73	4417.91	4359.13	4383.19	4342.97
Unannotated	150383	169894	132118	165248	160871	140732
Unannotated	3704.3	4355.46	2852.87	3334.52	3320.91	3096.53
Unannotated	2463.17	2987.01	2861.6	3505.82	3562.43	3156.89
Unannotated	18787.2	18870.9	14479.3	12767.8	13309.2	14980.7
Unannotated	3028.53	3227.73	3748.89	3367.5	3658.63	3572.75
Unannotated	22033.2	21055.2	17477.4	18007.9	18568.4	18530
Unannotated	2247.32	2514.93	1810.6	2578.03	2060.09	1965.23
Unannotated	21967.6	19848.7	19655.7	18473.9	19259.2	19706
Unannotated	13571.9	12557.8	12034.6	11792.1	12152.8	12689.1
Unannotated	83416.6	73302	75272.5	68377.8	74975.8	72741.6
Unannotated	2077.13	2221.76	2442.51	2555.68	2436.7	2436.98
Unannotated	4038.87	4037	3506.6	3914.39	3847.95	3833.21
Unannotated	15212.4	14613.8	16245.2	15991.6	15105.3	16053.9
Unannotated	58245.2	51564	47816.6	50035.8	52363.9	47381.4
Unannotated	18788	17331	15303.3	15938.4	15919.9	15721.9
Unannotated	23269.4	25367.5	17827.7	16718.3	17213.5	18130.9
Unannotated	13799.4	13313.7	13074.7	12919.9	12616.4	12278.8
Unannotated	8991.78	9878.01	10138.9	10197.2	9612.72	9812.75
Unannotated	5819.62	5712.68	5850.89	5731.66	6335.82	5480.97
Unannotated	12158.1	12195.3	13767.8	13809.4	12729	13682.9
Unannotated	2832.6	2807.17	2974.01	2840.83	2682.31	2813.71
Unannotated	2857.51	2756.59	2900.89	2752.52	2572.81	2468.28
Unannotated	19571.7	21807.3	20154.5	19947.5	21167.8	20513.1
Unannotated	10409.7	10824	9359.67	9702.44	9960.68	9490.81
Unannotated	22500.6	22006.8	21157.5	19789	20240.6	21210.7
Unannotated	9411.02	8634.12	9515.74	8974.68	9031.44	9220.28
Unannotated	5482.57	5504.75	5525.66	5585.9	6166.96	5852.1
Unannotated	11208.4	11461	11786.9	11375	11740.4	11923.3
Unannotated	75049.1	71599.2	60884.8	63587.7	63117.7	57969.9
Unannotated	15467.2	15702.2	13116.2	13399.8	13235.5	13320.7
Unannotated	7294.87	8586.35	7038.31	7014.83	7971.2	8241.01
Unannotated	23666.2	22871.3	18269.7	23809.8	23363	18327.7
Unannotated	14223.6	13521.6	14339.6	15378.8	15111.4	14817.5
Unannotated	11840.2	12695.5	11447.5	10936.7	10893	11135.2
Unannotated	12749.2	12978.3	13228.6	13193.4	13215.1	13191
Unannotated	3190.42	2915.82	3210.84	3465.39	3242.11	3345.82
Unannotated	11862.6	12222.5	12627.3	12134.7	12295	12304.5
Unannotated	452763	477883	485853	489426	494102	500885
Unannotated	23258.6	25851.8	25313.5	27196.4	25528.5	25539.1
Unannotated	15605.9	16060.9	15941.8	15889.5	16455.1	16383.7
Unannotated	9622.72	10037.2	10674.8	10194	10334.2	10586.3
Unannotated	17733.7	18058.8	19497.5	18189.8	18709.7	18718.9
Unannotated	3289.21	3248.33	3990.08	3999.5	3486.7	4035.55
Unannotated	8310.19	7617.85	7734.61	7870.27	7638.6	7242.75
Unannotated	11784.5	12977.4	28159.8	27812.5	26051.5	27488.7
Unannotated	6297.81	3815.01	8008.54	10906.9	10293.3	10837.9
Unannotated	22629.3	22809.5	21523.1	21134.9	21621.2	22868.5
Unannotated	4455.62	4005.15	4465.93	3803.73	4249.12	4282.6
Unannotated	23407.2	25312.3	12474.5	12186.8	11723	11239.2
Unannotated	63241.3	74954.3	84576.5	88820.1	85321.2	86349.6
Unannotated	3313.28	3749.45	4432.09	4189.96	4015.79	4556.48
Unannotated	2980.38	3691.37	4189.81	3789.9	3826.46	3873.46
Unannotated	2496.38	3327.01	3113.71	3817.56	3440.64	3535.86
Unannotated	205269	213322	186426	179491	191877	191367
Unannotated	5024.3	4938.07	5122.94	5274.15	4765.94	5132.19
Unannotated	4069.59	3885.26	4420.09	4285.71	4204.09	4207.7
Unannotated	6927.1	7242.25	8535.68	8182.01	7893.42	8341.62
Unannotated	42091.4	42248.9	38641.4	38638.5	41224.3	40027.9
Unannotated	116853	125272	94629.2	93003.6	96269.5	96862.1
Unannotated	2245.66	2542.09	2874.69	2597.18	2505.26	2966.85
Unannotated	36636.2	35366.4	35050.8	32613.1	35176	33263.7
Unannotated	20743.1	28500.7	19913.3	31663	26603.1	25446.3
Unannotated	131311	156976	82768.1	154674	128062	112676
Unannotated	1850.49	2049.41	1670.9	2160.94	1952.63	1797.55
Unannotated	41799.2	41297.3	35761.2	30442.6	32929.7	33696.3
Unannotated	1735.09	1991.34	1220.16	2194.99	1684.5	1568.39
Unannotated	6287.02	6876.01	4690.75	7074.41	6146.49	5903.53
Unannotated	7704.98	9145.54	9844.25	10393	9827.63	9460.62
Unannotated	6585.89	6762.68	6495.89	5725.28	6119.88	6106.98
Unannotated	6096.08	6097.65	6173.94	5906.16	5959.21	6011.96
Unannotated	3304.98	3307.34	3245.76	3386.65	3031.29	3241.85
Unannotated	7637.74	8247.28	7335.16	7247.84	7382.75	7388.07
Unannotated	1968.38	2153.38	2059.43	2402.47	2032.46	2406.8
Unannotated	19445.5	19510.6	18436.7	17345	17113.2	17712.8
Unannotated	3430.34	3565.86	3402.92	2957.87	3544.01	2741.04
Unannotated	9328.83	8784.93	8862	9254.5	9467.4	9335.42
Unannotated	10961.8	11179	9919.55	9118.32	9828.66	9543.35
Unannotated	6282.87	6255.95	5704.64	6032.77	6126.03	5473.14
Unannotated	33008.3	23422.1	28996.9	29353.1	23602.5	29230.3
Unannotated	6550.19	6707.42	7625.47	7263.8	7231.29	8009.61
Unannotated	4653.21	4703.9	4305.49	4006.95	4454.83	4336.26
Unannotated	4427.4	4835.97	4770.42	4957.09	5306.29	5778.32
Unannotated	7547.25	7651.57	5866.17	6482.83	6514.91	6892.85
Unannotated	3823.02	4516.57	4629.63	5145.41	5127.19	4783.41
Unannotated	2336.98	2306.05	2291.9	2315.22	2262.72	2072.55
Unannotated	9911.63	10592.7	10962.9	11697.4	11296.2	11172.1
Unannotated	19756	18991.7	15130.9	14345.7	15163.6	14749.3
Unannotated	62305.7	65969.8	51332	51287.1	52417.1	53883
Unannotated	24473.1	29078.6	32356.1	32080.1	30511.4	32528.1
Unannotated	4130.19	3283.93	2843.04	2507.8	2571.78	2671.73
Unannotated	5342.27	4991.46	4091.58	3539.86	3761.99	3807.5
Unannotated	2894.87	3662.34	3342.9	3269.61	3131.58	3270.92
Unannotated	6574.27	7429.58	5396.87	5860.41	5888.6	5985.13
Unannotated	6558.49	6550.06	6803.66	6575.4	6608.04	6587.67
Unannotated	3224.45	3158.41	2977.28	3017.45	3041.52	2881.9
Unannotated	13221.6	13698.6	12708	12901.8	12844.6	13327.4
Unannotated	18211.9	21120.7	18079.8	16673.6	18072.1	17777.7
Unannotated	4869.06	4636.46	5082.56	4884.74	4843.71	5279.75
Unannotated	10286.9	10292	8082.76	10053.6	9291.38	9070.48
Unannotated	135950	142173	57357.5	97977.7	89194.8	73806.9
Unannotated	3059.25	3031.97	2778.65	2812.1	2638.3	2529.76
Unannotated	23291.8	25838.7	22487.9	28806.2	26162	26531.8
Unannotated	2644.15	3371.04	2887.79	3576.04	3183.77	2971.33
Unannotated	52805	66894.3	51023.1	74996.8	65455.1	62429.2
Unannotated	5230.19	5991.81	4746.41	5139.03	5056.58	5359.12
Unannotated	20263.3	22526.7	18785.9	18487.7	18294.2	19317
Unannotated	5518.27	6511.65	6049.52	5723.15	5626.61	6044.38
Unannotated	4090.34	3970.5	3749.98	3742.02	4032.16	3768.38
Unannotated	2554.49	2806.23	2494.89	2475.88	2302.63	2657.2
Unannotated	4170.87	3237.09	3543.71	3662.22	3837.72	3137.89
Unannotated	2562.79	2700.39	2683.7	2779.12	2646.49	2652.73
Unannotated	2473.13	2472.78	2549.46	2715.28	2752.92	2610.25
Unannotated	8928.68	9343.17	9011.52	9760.96	9336.41	9040.3
Unannotated	1960.08	2263.9	2334.46	2508.87	2037.57	2320.72
Unannotated	5943.32	6125.75	6455.51	6399.84	6445.32	6557.49
Unannotated	2789.43	3065.69	3665.94	3887.79	3728.22	3870.1
Unannotated	2585.21	2615.15	2319.18	2189.67	2448.98	2599.07
Unannotated	5954.12	5981.5	5712.28	5627.39	5453.66	6020.9
Unannotated	4609.21	4490.34	4778.06	4477.23	4516.23	4491.64
Unannotated	5916.76	6139.8	5508.19	5477.37	5478.22	5321.11
Unannotated	22114.6	25481.8	23244.2	24778	24024.1	25160.1
Unannotated	32981.7	37277.2	38427.5	40046.1	37357.9	39448.9
Unannotated	10783.3	12370.5	11525	11920.8	11413.9	12331.3
Unannotated	3738.34	4401.36	3713.97	3673.93	3969.74	3940.53
Unannotated	6018.04	6281.24	5244.08	5624.2	5144.59	5508.92
Unannotated	4455.62	3194.94	4774.79	4600.65	3327.05	4910.85
Unannotated	8477.06	9765.61	8234.46	7911.76	7923.1	8481.36
Unannotated	7359.62	6435.78	5357.58	5414.6	5596.93	5472.03
Unannotated	5444.38	5192.84	4824.99	4818.77	4797.66	4879.55
Unannotated	2224.91	2314.48	2094.36	2037.52	2440.79	2433.63
Unannotated	5988.15	6500.41	5676.27	6642.43	6148.54	5684.42
Unannotated	10214.6	5693.95	12409	10853.7	9241.23	11922.2
Unannotated	4527.02	4810.68	5622.79	5479.5	5325.73	4108.21
Unannotated	7757.29	8525.47	7874.3	8346.93	8069.45	7903.42
Unannotated	4470.57	3890.88	5179.69	4071.85	4588.89	3424.07
Unannotated	11661.7	11583.7	4492.12	8621.44	6878.22	5933.71
Unannotated	13400.9	13287.4	9133.76	12828.4	11144.7	11147.5
Unannotated	29521.5	33440.6	17203.4	31438.5	25439.5	22075.9
Unannotated	4797.66	5882.22	4350.24	4666.62	4742.4	4916.44
Unannotated	13041.4	12325.5	12100.1	11610.2	11529.5	11501.9
Unannotated	2592.68	2343.52	2568.02	2520.57	2507.31	2559.95
Unannotated	3271.77	3435.67	3401.83	3527.1	2961.7	3112.18
Unannotated	2440.76	2294.81	2610.58	2341.82	2338.45	2571.13
Unannotated	6409.06	6263.44	5976.4	6081.71	6132.17	5999.66
Unannotated	2081.28	2154.32	1785.5	2017.31	2134.8	2283.83
Unannotated	40571.3	38392.7	29283.9	31591.7	31795.8	31429.2
Unannotated	29288.2	34038.2	33222.7	39032.1	35938.5	35803.5
Unannotated	5512.45	5011.13	5220.07	4816.64	4780.26	5160.14
Unannotated	4337.74	4476.29	4261.84	4600.65	4399.56	4641.44
Unannotated	3416.23	3294.23	3181.37	3202.58	3419.15	3550.39
Unannotated	7317.29	7061.47	5901.09	6113.63	6817.84	6057.79
Unannotated	5894.34	6223.16	6666.15	7330.83	7147.37	6705.05
Unannotated	3192.91	3501.23	3444.39	4167.61	3757.9	3839.92
Unannotated	8508.61	7955.05	7823.01	7397.86	7739.91	7787.16
Unannotated	4670.64	4406.04	4342.6	4432.54	4363.74	4424.57
Unannotated	2806.04	2694.77	2549.46	2603.56	2647.52	2829.36
Unannotated	5791.4	5530.04	5187.33	5800.82	5855.85	5709.02
Unannotated	1373.13	1492.1	1729.84	1615.12	1818.57	1628.75
Unannotated	3490.94	3208.06	2931.45	3045.11	3053.8	3221.73
Unannotated	13018.2	12712.3	11428.9	11963.4	11704.5	12060.8
Unannotated	26184.2	27180	25143.2	29560.6	28322.4	27404.8
Unannotated	2256.45	2129.96	2333.37	2174.78	2024.27	2280.48
Unannotated	32963.5	36165.3	5701.37	6504.11	37497.1	6121.51
Unannotated	19232.2	18873.7	19691.8	19035.7	18646.2	20675.2
Unannotated	2768.68	2301.37	2235.15	2375.87	2377.34	2549.89
Unannotated	2206.64	2163.68	2625.86	2551.43	2150.15	2251.41
Unannotated	10109.2	11567.7	11582.8	12343.2	11759.8	12559.4
Unannotated	36673.6	41946.4	44025.2	45405.4	43910.7	47448.4
Unannotated	6807.55	7286.27	7462.85	7441.48	7046.05	7849.76
Unannotated	15823.4	16662.2	16912	16996	15735.7	17712.8
Unannotated	5095.7	2122.47	1665.45	5270.96	2249.42	2241.35
Unannotated	5701.74	5586.23	2771.01	6365.8	5760.67	6542.95
Unannotated	3828.83	3241.78	3418.2	3859.06	3501.02	3637.58
Unannotated	3156.38	3064.75	3157.36	3133.42	2956.58	3585.04
Unannotated	4505.44	4500.65	4558.69	4500.64	4021.93	4287.07
Unannotated	4013.13	3874.96	3860.21	4305.93	3679.09	3920.41
Unannotated	2195.85	2741.6	8215.91	7567.03	7224.12	8475.77
Unannotated	42336.3	47406.2	50545.1	52497.9	49484.1	53689.6
Unannotated	10534.3	10977.6	11457.3	11621.9	11102.8	12269.9
Unannotated	20767.2	22175.4	22944.1	24438.6	22077.6	23729.2
Unannotated	7342.19	8536.71	9268	9337.5	8849.27	9297.41
Unannotated	8621.51	8925.42	9579.04	10020.6	9404.97	10134.7
Unannotated	4141.81	4330.17	4365.52	4052.7	3739.47	4207.7
Unannotated	3729.21	3346.68	3687.77	3251.53	3208.33	3422.95
Unannotated	45177.2	5563.75	59899.3	58244.4	5129.24	6233.3
Unannotated	27716.7	31861.4	33312.2	11776.1	33746.4	12686.8
Unannotated	12514.3	40529.2	40003.4	45921.4	42319.3	42580.1
Unannotated	5491.7	4944.62	5315.02	5028.37	4865.21	5989.6
Unannotated	4937.96	4569.02	5054.18	5127.32	4046.49	5061.76
Unannotated	11005.8	11408.5	12558.5	12541.1	11748.5	13033.4
Unannotated	7371.25	8090.86	9304.01	9323.66	8384.65	5389.3
Unannotated	3022.72	2764.08	3146.45	2901.48	2572.81	3313.4
Unannotated	2449.06	2373.49	2968.55	2599.31	2452.05	2856.18
Unannotated	35349.4	44316.1	43788.3	50688	47065.8	45953.8
Unannotated	8253.74	9588.58	25854.8	24603.5	23828.7	26262.4
Unannotated	6278.72	8777.43	10943.3	26117.5	24584.9	11291.7
Unannotated	14429.5	15008.1	17099.7	17059.9	16473.5	16940.4
Unannotated	10931.9	5292.12	12963.4	6776.49	13084.1	6007.49
Unannotated	9540.53	27419.8	13818	31082.1	29518.7	31203.4
Unannotated	2803.55	4485.66	5454.72	4263.37	4189.77	16745.8
Unannotated	2884.08	9298.21	10301.5	10688.8	10141.8	10608.7
Unannotated	4767.78	14509.8	16209.2	16541.7	15758.2	7335.53
Unannotated	17832.5	19488.1	22053.5	21863.7	21698	22119.5
Unannotated	34083.4	13736.1	42635.8	43538.1	41411.6	44763.3
Unannotated	59547	64792.5	76782.9	73948.8	5221.35	79176.1
Unannotated	20211.8	22587.5	24695.7	25400.4	24338.3	25861
Unannotated	6828.3	41031.3	45114.4	47429.1	45144.9	6617.85
Unannotated	2402.57	3380.4	16730.9	13599.8	3142.84	13621.4
Unannotated	21571.6	9042.51	38175.4	27998.7	27637.7	29380.1
Unannotated	7021.74	7433.33	8099.13	9555.61	8409.21	9322.01
Unannotated	8913.74	7322.8	9155.58	9207.69	8211.7	9737.86
Unannotated	7755.62	8331.58	8967.87	9483.26	10213.5	9270.58
Unannotated	12601.4	15583.2	3729.24	16101.2	4000.44	4778.94
Unannotated	7817.06	7160.76	9199.24	8568.24	8307.9	9430.44
Unannotated	10774.2	10463.4	30143.9	29041.4	27713.5	29924.5
Unannotated	35175.1	47514.8	47338.6	56019.7	49583.3	51544.4
Unannotated	115635	133262	150914	177189	148043	156461
Unannotated	37828.4	41465	47838.4	48010	46476.3	50391.8
Unannotated	21760.9	24664.1	27871.7	38736.3	26544.7	28887.1
Unannotated	43732.7	54550.1	54259	64903.9	58232	59862.5
Unannotated	32424.7	35139.7	42620.6	40013.1	38692.4	42900.9
Unannotated	4877.36	26176.8	28707.7	3474.96	2955.56	30103.4
Unannotated	38460.2	43396.4	42430.7	43491.3	41747.2	45568.2
Unannotated	30554.3	30540.7	10908.3	34490	31882.8	35320.6
Unannotated	32330.9	14946.3	41472.4	39975.9	38820.3	42439.2
Unannotated	7348.83	40721.3	46489.5	47216.3	44589.2	47959.3
Unannotated	31754.7	45698.7	41866.4	48289.8	42861.7	28021.9
Unannotated	74188.2	74380.1	73186.8	73781.7	76856.7	77769.8
Unannotated	30717	30892	30852.2	30605.4	29999.7	31137.4
Unannotated	17817.5	16867.4	17059.4	16594.9	17105	16610.6
Unannotated	57153.5	55143	54251.4	53752.3	53229.7	54532.4
Unannotated	100064	97694.5	99438.9	96266.9	95588.9	94688.9
Unannotated	33780.4	19744.8	26112.4	20296.5	23555.4	30866.9
Unannotated	19951.9	14783.3	33288.2	33212.2	22168.7	27502.1
Unannotated	4933.81	5087.93	5168.77	5014.54	5203.95	5003.63
Unannotated	12520.1	13238.7	7195.47	11717.6	10556.3	8691.52
Unannotated	19717	20617.7	22481.3	22398.9	21877.1	22742.2
Unannotated	17909.7	18998.3	20777.7	21824.4	20534.4	21854.6
Unannotated	8965.21	8502.99	7367.9	7652.15	6672.52	7157.79
Unannotated	20741.4	22023.7	20859.5	21454.1	21415.5	21681.3
Unannotated	57829.3	57051	49889.1	49894.3	50110.4	49855.2
Unannotated	45278.5	44398.6	38181.9	37357.4	38408.9	39216.4
Unannotated	92406.7	85590	47481.6	78623.9	64034.7	59739.5
Unannotated	7688.38	7473.6	7980.17	7560.65	7995.76	7921.3
Unannotated	21839.8	20997.1	19851.1	18653.7	18951.2	20230.3
Unannotated	22271.5	21904.7	19071.9	18654.8	19138.5	19708.2
Unannotated	14274.3	13449.5	12705.8	11851.7	11768	13242.4
Unannotated	37098.7	33146.5	36511	40301.5	35845.3	38682
Unannotated	3327.4	1785.27	2597.48	1459.78	2639.33	4953.33
Unannotated	9972.23	2853.06	3836.2	1760.89	3594.15	9942.43
Unannotated	28351	28510	25554.7	25739.8	25278.8	24383.2
Unannotated	2608.45	2854	2691.34	2721.66	2628.07	2582.3
Unannotated	105112	122198	132101	138690	129412	137099
Unannotated	22226.6	25244.8	30817.3	29682.9	28387.9	30531.6
Unannotated	4339.4	5219.06	5860.71	5925.31	5850.73	6142.75
Unannotated	6019.7	7558.84	4253.11	5769.97	4994.15	5048.35
Unannotated	21069.4	22206.3	22259.8	21106.2	20633.6	21065.3
Unannotated	3381.36	2315.42	4294.58	2546.11	2436.7	2584.54
Unannotated	481670	521258	261206	463969	409388	354850
Unannotated	257244	251637	96879.6	170125	155115	129815
Unannotated	12727.6	12747.9	7489.05	10069.5	9795.91	8678.11
Unannotated	58710.1	58019.5	58140	56443.1	58155.3	58626.1
Unannotated	319856	352217	341773	349462	344200	347348
Unannotated	40192.8	43430.1	38486.4	40363.2	39123.3	38628.4
Unannotated	10830.6	10855.9	11207.4	10694.1	10707.8	10928.4
Unannotated	1955.93	1774.03	2121.64	1903.46	1843.13	1614.22
Unannotated	10831.5	10466.2	10845	11067.5	12393.3	10583
Unannotated	12779.1	13882.2	7336.25	12626.3	11636	10155.9
Unannotated	4860.76	2044.73	4979.97	4765.57	4663.6	4564.31
Unannotated	2317.06	2425.95	2358.47	2467.37	2654.68	2572.24
Unannotated	5259.25	2361.32	3199.93	1681.09	2874.71	6734.11
Unannotated	26007.3	28049.2	28282	28726.4	28818.7	29091.7
Unannotated	224600	249370	146463	229680	209524	191345
Unannotated	221867	241710	163175	237522	214099	201578
Unannotated	178007	182649	188275	187070	183981	194342
Unannotated	621233	651161	621447	620010	635450	633885
Unannotated	150092	135320	148727	127820	137120	147338
Unannotated	168411	171357	151138	153223	159892	149944
Unannotated	205292	201081	186462	188592	185060	186244
Unannotated	194489	767942	753125	122824	133282	132926
Unannotated	215414	230430	188189	189249	200579	191728

## Sheet: Sheet III - HILIC
Annotation	Peak Height_Sample 1	Peak Height_Sample 2	Peak Height_Sample 3	Peak Height_Sample 4	Peak Height_Sample 5	Peak Height_Sample 6
1-Methylhistidine [M+H]+	36314	28854	26295	32326	34399	34477
4-Guanidinobutyric acid_[M+H]_CID500	7356	31263	29836	36521	57656	38980
5-Aminovaleric acid [M-H2O+H]+	28169	24772	20463	19130	26215	38872
5'-methylthioadenosine	85073	33731	99811	68622	92158	82769
Acetylcarnitine [M+H]+	990243	1805667	1097922	1370426	999465	1058205
Acylcarnitine (C10:0) [M+H]+	9721	2767	5432	6066	7589	8983
Acylcarnitine (C12:0) [M+H]+	2916	4669	11490	11056	8900	11706
Acylcarnitine (C14:0) [M+H]+	11821	10820	38074	37474	30144	37768
Acylcarnitine (C14:1) [M+H]+	1900	2033	15534	15935	3773	16465
Acylcarnitine (C16:0) [M+H]+	31816	25461	138674	132939	74498	111169
Acylcarnitine (C16:1) [M+H]+	10073	3568	41321	40551	25890	34822
Acylcarnitine (C18:1) [M+H]+	21245	18523	96449	96055	53150	74886
Acylcarnitine (C3:0) [M+H]+	6155910	6766779	1694203	2252985	5101455	3782901
Acylcarnitine (C4:0) [M+H]+	1322356	1109626	245357	329350	758404	453233
Acylcarnitine (C5:0) [M+H]+	80552	68997	95649	91137	65158	66057
Acylcarnitine (C6:0) [M+H]+	55618	40480	28571	28778	41579	35253
Arginine [M+H]+	481813	444476	234405	189840	306564	203801
Aspartic acid [M+H]+	886555	604643	370096	866861	1036085	794804
beta-d-glucose [2M+Na]+	31401	37030	516118	64051	78104	216785
Betaine [2M+H]+	728335	1233604	97926	166704	209859	167344
Betaine [M+H]+	1710574	1630536	1960693	2075174	1847849	1989666
Choline [M+H]+	5543351	5495134	4422677	4706735	5556135	5366034
Creatine [M+H]+	1905561	1323618	2027671	2434643	2291832	2430803
Creatine [M+H]+	236981	91685	364836	478318	404673	490881
Cytidine [2M+H]+	13291	3513	192514	115508	19408	74715
Cytidine [M+H]+	97157	37796	185136	175818	125172	168464
Flavin adenine dinucleotide_[M+H]_CID643975	37801	50753	9657	31926	36566	23912
Glu-Gly-Arg [M+H]+	364973	176089	96177	84547	91545	104662
Glutamic acid [M+H]+_Glutamine [M+H]+	640740	799165	343739	550319	740703	554685
Glutamine [M+H]+	3253458	3068199	1711639	2606659	3336008	2867186
Glycerophophocholine [M+H]+	264272	303017	45486	96128	198842	92072
Isoleucine [M+H]+	1619496	1532665	989418	1287001	1360945	1154238
L-a-Lysophosphatidylserine [M+H]+	15941	15411	13085	16835	15197	18331
L-histidine_[M+H]_CID6274	334119	351249	232752	140615	243317	286705
L-homoserine_[M+H]_CID12647	1520122	833896	680813	1331971	1589717	1297715
LPC (16:0) [M+H]+	15382	11149	26716	25641	15341	20802
L-proline_[M+H]_CID145742	2505	2118	7952	5861	4387	13182
L-valine_[M+H]_CID6287	537160	559770	54514	94452	242089	141835
methyl-benzenemethanol [M+H-H2O]+	41998	23796	50217	47305	41952	59404
N'',N'',N''-Trimethyllysine [M+H]+	16278	12158	96386	138694	28245	180519
Niacinamide [M+H]+	186879	118680	38732	37448	210441	177433
Nicotinamide adenine dinucleotide (NAD) [M+H]+	351809	471393	59706	247389	329390	177895
O-Acetyl-L-carnitine_[M+H]_CID1	150047	148748	83587	125941	74496	150081
Pantothenic acid [M+H]+_[M+Na]+	8807737	8941835	2315255	4387426	6414130	4344587
PE(36:3) [M+H]+	4746	4203	6036	7251	3396	3315
Phosphocholine [M+H]+	1817877	1590099	1578130	2222365	2113274	2203649
S-adenosyl-L-homocysteine [M+H]+	101708	108401	82748	75105	94188	71703
S-adenosyl-l-methionine_[M+H]_CID34755	180572	250443	25207	69262	122559	57657
Spermidine [M+H]+	41050	103897	130614	15157	28202	144013
Spermidine [M+H]+	239638	32132	7827	116374	118349	10217
Spermidine [M+H]+	18905	16114	10483	14191	23128	155404
Spermidine [M+H]+	234116	275117	125524	121091	131964	13530
Thiamine [M+H]+	24578	7769	468065	389987	52981	502194
Trimethylamine N-oxide [M+H]+	11125	19589	2220	6669	6586	4330
Tryptophan [M+H]+_[M+Na]+	185345	294873	533970	620720	279342	715370
Tryptophan [M+H-NH3]+	60685	85700	122737	143606	75925	169142
Tyrosine [M+H]+	2178	2305	25654	29786	11582	42627
ε-Caprolactam [M+H]+	262050	145841	199001	161309	221483	188671
Unannotated	21734	15042	9049	17370	21822	15772
Unannotated	10134	9496	4362	6064	8146	8091
Unannotated	5298	1725	3759	2591	4966	7518
Unannotated	5811	62757	5781	65428	5790	5078
Unannotated	141321	159666	46028	90431	138330	90792
Unannotated	19360	24099	21997	22211	20267	23373
Unannotated	32891	27884	21345	9107	24905	23479
Unannotated	3234	2740	743	1940	3719	1927
Unannotated	13442	12279	7675	8740	12655	12756
Unannotated	21866	17791	8299	19013	23411	17232
Unannotated	156075	85048	69162	132903	159951	129901
Unannotated	24267	23701	6417	7100	19794	13557
Unannotated	8394	2344	23185	28601	19724	28179
Unannotated	510	2038	3521	1134	1361	3367
Unannotated	44063	52876	31135	47048	44913	38615
Unannotated	6920	4301	3516	4979	6800	6043
Unannotated	4052	4699	1955	2589	3097	3720
Unannotated	15807	16138	6609	5759	15205	12359
Unannotated	15579	11457	1448	3288	7257	3078
Unannotated	325546	321911	201261	260064	277238	252157
Unannotated	6854	8477	2197	4297	8374	4767
Unannotated	27871	31344	9249	17144	26379	18236
Unannotated	75163	56219	31061	71418	85969	65756
Unannotated	7053	8096	3912	6802	6814	8310
Unannotated	24123	24622	6735	12656	16570	12031
Unannotated	16273	12462	23883	23031	19009	22760
Unannotated	32080	58269	6930	17513	21689	13948
Unannotated	6868	26388	1738	2643	4358	1967
Unannotated	7337	5076	7277	11526	11246	10632
Unannotated	5265	5901	6370	6265	6808	5734
Unannotated	7138	7410	1814	2393	4252	2701
Unannotated	4047	4491	586	3571	5057	2593
Unannotated	8063	1684	1564	2971	7254	3479
Unannotated	10824	4566	2044	4439	8243	3973
Unannotated	13430	657	3317	891	29208	10336
Unannotated	8118	687	2892	649	36258	11974
Unannotated	167560	102271	69391	135976	165087	131725
Unannotated	86248	97249	61584	98759	95212	83248
Unannotated	16279	18683	2726	9141	12178	8192
Unannotated	14509	5713	12949	17141	13770	13957
Unannotated	20253	18099	15805	4747	18460	19334
Unannotated	68795	66277	51017	52586	27013	88059
Unannotated	258352	261796	326336	324763	370662	481481
Unannotated	13713	9903	19071	13345	20120	35117
Unannotated	55025	45932	24363	33934	44493	42843
Unannotated	10879	8187	5881	5613	8354	10766
Unannotated	32790	43233	11789	16092	26007	23411
Unannotated	15002	15129	9608	16642	17860	17032
Unannotated	329634	431546	50261	64326	229916	162878
Unannotated	532883	716794	206817	221899	357692	579692
Unannotated	12883	12450	759	513	4878	676
Unannotated	30358	25636	6597	13271	24829	38623
Unannotated	16331	13937	2186	3270	8250	5555
Unannotated	20602	20253	16214	15411	19964	20083
Unannotated	17412	17274	2290	2678	6826	2914
Unannotated	84259	51277	76072	124607	119656	114449
Unannotated	12461	14368	13573	5656	9346	11949
Unannotated	9101	7142	5606	6605	7683	6115
Unannotated	70523	35472	106570	106967	81135	101242
Unannotated	34567	23640	18508	14239	34811	24542
Unannotated	30942	31943	5210	9120	19005	8763
Unannotated	80718	105437	17994	29867	53785	31907
Unannotated	9451	14547	722	876	4346	1399
Unannotated	14912	12673	6666	5538	11680	9208
Unannotated	2402	2306	8812	11262	4828	5066
Unannotated	4992	4199	2314	1613	5385	5786
Unannotated	1635	1207	2600	7343	3540	2642
Unannotated	9469	8206	5148	4385	7218	6233
Unannotated	554348	437552	199456	181297	382561	289483
Unannotated	104658	74176	42681	97876	120049	91737
Unannotated	17505	14423	4078	4114	17043	12612
Unannotated	35225	8681	31613	32945	41794	50740
Unannotated	4882	4228	8266	11481	10048	12135
Unannotated	20389	22509	2580	2198	5289	2902
Unannotated	78102	109959	25772	29745	93155	90354
Unannotated	18868	10249	27863	27291	20594	32043
Unannotated	16286	111124	15347	6351	8713	3813
Unannotated	13761	10460	5627	5068	9019	9217
Unannotated	5437	2307	2705	2233	4534	6068
Unannotated	21159	7342	5212	5549	10495	6612
Unannotated	9022	6902	2668	1915	8051	5697
Unannotated	29206	20132	6705	7765	13987	9050
Unannotated	96022	46558	39470	82141	101477	80071
Unannotated	17053	17604	26241	25261	8000	34994
Unannotated	88093	59112	108478	120492	97501	114064
Unannotated	75006	82951	26693	59678	68686	53089
Unannotated	3586	3131	3368	5585	8114	7279
Unannotated	4066	3153	13688	10191	4786	11732
Unannotated	52352	1085	36680	1200	59087	46305
Unannotated	4125	1590	3937	4311	4067	3981
Unannotated	23531	14938	5474	5808	18250	10888
Unannotated	44325	31248	47256	63857	61364	68041
Unannotated	4657	5337	9282	1634	7890	8285
Unannotated	10624	10764	11890	13200	11012	12769
Unannotated	38627	50092	2679	2238	15586	16968
Unannotated	19893	19103	6884	8535	13544	8478
Unannotated	13738	12914	2168	5827	7075	5993
Unannotated	1058667	945832	172350	352155	578193	363095
Unannotated	209323	362235	33094	74144	120856	79639
Unannotated	57192	97945	38403	62566	58654	54639
Unannotated	78511	86665	50186	79227	77794	80251
Unannotated	24698	24679	23642	42147	31763	54915
Unannotated	40785	64362	20347	47407	72085	53027
Unannotated	14096	18288	46711	24529	19602	44664
Unannotated	11677	17739	8610	6011	13722	10335
Unannotated	22473	16571	5892	10109	13858	10457
Unannotated	1583	1623	2554	1586	1613	1301
Unannotated	121825	80635	131601	161248	150900	160677
Unannotated	107611	104065	61260	82186	89342	79188
Unannotated	90873	122004	24110	62613	109838	64318
Unannotated	10267	23100	357	845	1492	569
Unannotated	121826	265432	32623	49575	77072	44192
Unannotated	33181	20296	10032	9069	16535	20091
Unannotated	27192	20480	17037	11013	35726	41651
Unannotated	49584	1055	1609	48089	60849	43428
Unannotated	5325	3185	8594	8306	6216	10017
Unannotated	30392	44039	9573	5431	7414	7775
Unannotated	87760	112998	35677	42620	55741	40714
Unannotated	12669	9108	9990	7896	9041	7582
Unannotated	33145	39335	3590	2461	13838	7860
Unannotated	207378	185358	37457	48764	127876	98061
Unannotated	8568	10318	2272	8910	9174	6446
Unannotated	7047	6915	24814	29870	12707	21508
Unannotated	23643	12216	7642	31824	33895	20376
Unannotated	61266	26476	33962	58297	67429	55380
Unannotated	23271	20539	911	1179	2454	1040
Unannotated	23477	23209	1476	2113	3055	2050
Unannotated	3165	3609	8607	16205	2808	15703
Unannotated	37636	24446	5020	8229	19030	9772
Unannotated	16660	10137	10678	41134	26512	35904
Unannotated	66613	53021	35025	32209	53001	64571
Unannotated	59709	47840	36717	33271	53284	65675
Unannotated	6098	5096	24119	38914	5986	28866
Unannotated	9254	13721	35346	25229	5902	21977
Unannotated	2775	3192	29219	24208	3097	20203
Unannotated	2876	7264	31798	26019	6035	22935
Unannotated	5763	6266	3724	3307	2766	7484
Unannotated	29185	21620	81345	107155	28002	86147
Unannotated	5118	4659	27957	28281	7462	20029
Unannotated	15211	11754	55856	32010	9237	34866
Unannotated	5705	3242	6793	6011	5168	7787
Unannotated	155744	27636	10761	18063	133765	24276
Unannotated	31320	24552	32705	26359	35388	48733
Unannotated	448146	788882	64450	270560	506617	293995
Unannotated	12806	8306	1500	3759	3404	6784
Unannotated	8338	5303	3671	2829	5739	5178
Unannotated	12982	16531	1172	4426	16813	7613
Unannotated	178165	163262	88961	142061	186918	158826
Unannotated	5172	4616	7515	6079	5266	7101
Unannotated	5442	4678	4751	6287	7473	6378
Unannotated	2962729	3059645	2124623	3430812	3272953	2948368
Unannotated	19443	50618	8026	22583	18794	15938
Unannotated	1866596	543561	413810	1789936	1694051	1350788
Unannotated	3801	3300	2485	3079	3034	2652
Unannotated	3457	11356	0	3290	2582	2189
Unannotated	199472	207376	138748	232726	223652	199105
Unannotated	1086	571	2058	1120	1343	3709
Unannotated	59370	59103	18860	22174	53168	32831
Unannotated	9929	10913	8347	7239	9462	7629
Unannotated	19820	39128	0	2236	5559	2878
Unannotated	10430	11893	6579	8286	8587	8199
Unannotated	10980	8854	7984	6039	11744	10576
Unannotated	5168	3128	232	1508	3654	430
Unannotated	24963	32362	4544	9593	17679	8054
Unannotated	112865	164416	24625	27445	37538	24455
Unannotated	2492	7178	4515	2239	2011	2169
Unannotated	7763	10979	6319	5133	8700	7177
Unannotated	14774	5514	2566	22185	17796	7477
Unannotated	3092	1768	6885	6896	4445	6671
Unannotated	198066	146305	190787	271103	389177	274587
Unannotated	11666	5665	2498	3357	7215	5829
Unannotated	42355	40162	826	654	1052	1073
Unannotated	8374	5716	2386	3035	3665	2976
Unannotated	16582	29941	763	6266	16903	7572
Unannotated	7835	6769	16819	13089	16424	25940
Unannotated	15446	11608	14199	20546	28903	18894
Unannotated	7760	3557	5971	7198	8903	7632
Unannotated	9278	10221	2453	5400	6171	3262
Unannotated	2709	2426	7961	5844	4897	8706
Unannotated	5442	26397	1066	1638	2230	1259
Unannotated	64248	53767	75304	80158	71752	79464
Unannotated	58163	19515	73915	70157	46708	77802
Unannotated	26136	30614	7545	11168	22462	16324
Unannotated	20261	21245	9901	22544	26658	25112
Unannotated	5574	5659	2539	3944	4233	3762
Unannotated	4054	3853	4395	2569	7307	5224
Unannotated	24381	21742	2072	3264	11980	3197
Unannotated	26626	11788	10923	12782	16356	16319
Unannotated	7548	3019	7443	5862	3923	4419
Unannotated	1370308	1694190	138640	544411	949883	481547
Unannotated	86673	111026	1110	31261	56140	760
Unannotated	49768	24167	14341	10833	27547	23090
Unannotated	25073	12069	32242	37082	33256	55195
Unannotated	110936	127840	110802	69895	103701	82928
Unannotated	16610	16281	11545	8357	11534	9450
Unannotated	626	369	731	1335	2528	949
Unannotated	43009	35604	14448	18118	32347	16064
Unannotated	26949	16607	11224	3965	19579	17460
Unannotated	34220	28945	8366	25727	35880	23337
Unannotated	17344	7654	2896	3912	12381	9759
Unannotated	9627	9499	2498	5490	8647	7841
Unannotated	61555	30796	18621	28494	42743	40014
Unannotated	23032	124980	11016	16258	17217	22025
Unannotated	87625	200664	37033	50222	62482	42481
Unannotated	19784	11258	20994	18476	27412	31545
Unannotated	21959	14897	17974	18713	27557	31417
Unannotated	17256	16408	8393	5536	11399	15240
Unannotated	9374	1185	23622	3104	14566	19344
Unannotated	2580	860	21449	1680	3995	15446
Unannotated	7197	1521	19862	2244	9198	14079
Unannotated	52282	2783	109553	11606	92730	121608
Unannotated	52658	6084	54228	4980	53914	50434
Unannotated	177987	16030	192905	19148	196426	200145
Unannotated	4945	5498	5207	6332	5827	21291
Unannotated	249468	259612	134385	154759	250154	192057
Unannotated	13624	9717	10866	12433	18492	13853
Unannotated	4268	1707	1087	5873	15197	10396
Unannotated	11350	13076	2423	11745	12429	8086
Unannotated	183772	185158	161361	153642	178976	148655
Unannotated	52566	50349	27034	44721	48686	43209
Unannotated	8060	11748	2177	2101	2759	2879
Unannotated	7689	10550	7084	8427	7869	8962
Unannotated	9178	9234	18914	13533	9024	13021
Unannotated	6485	2221	4743	2345	5186	7560
Unannotated	10119	4148	19673	44430	12413	46516
Unannotated	90138	21487	290	69857	95077	27837
Unannotated	111318	88656	6302	29987	68593	41621
Unannotated	74183	67006	43184	16943	36591	26791
Unannotated	26076	23189	22635	24092	20985	28425
Unannotated	520434	531476	16742	33702	51087	24585
Unannotated	44794	42123	1781	2278	1806	1877
Unannotated	2296	1054	2983	1565	4485	6879
Unannotated	1181	882	1706	2206	2833	5406
Unannotated	18802	44503	12095	25287	17012	15887
Unannotated	3832	2332	3413	5790	5181	5568
Unannotated	5103	3254	716	2384	3374	1095
Unannotated	6708	6335	1434	1775	4727	2545
Unannotated	55404	32323	25677	64546	87503	84361
Unannotated	21954	17700	11179	7980	18474	14446
Unannotated	5270	5853	1571	1726	3285	2797
Unannotated	2643	1926	1720	1642	1657	2250
Unannotated	9191	13310	4990	6399	13011	7522
Unannotated	33165	32145	658	437	1333	705
Unannotated	7342	5665	571	1953	2331	1455
Unannotated	10145	6788	6939	3153	11180	16215
Unannotated	38562	21992	13651	14927	16511	20586
Unannotated	51919	2599	30736	41208	54813	41290
Unannotated	8852	30256	2740	890	1209	645
Unannotated	416944	447316	119960	208715	198428	190622
Unannotated	76297	68394	34061	100288	107379	97894
Unannotated	7529	14697	10620	17080	8667	23400
Unannotated	21147	34995	49415	112758	26613	41553
Unannotated	23171	19581	25372	16873	15238	32838
Unannotated	7002	3495	4630	3244	6616	6463
Unannotated	22577	22108	21943	23238	28066	28917
Unannotated	43132	42327	42644	52081	48725	49627
Unannotated	16937	12424	274	3578	10865	7002
Unannotated	9260	2101	15456	7624	7981	8836
Unannotated	82621	124546	4834	14875	42950	24705
Unannotated	12224	1753	18031	14511	7497	6210
Unannotated	33866	7436	1954	3411	6257	3762
Unannotated	3060	2763	2665	6044	5893	3706
Unannotated	1928	1911	7709	14333	2364	12826
Unannotated	1753073	1559858	1374096	2271850	2096272	1698313
Unannotated	1421166	1788306	20746	448988	1277369	15827
Unannotated	3884	2690	7492	7576	5443	5193
Unannotated	2481	3077	8339	18850	2624	12364
Unannotated	2895	5085	6333	7540	3121	7639
Unannotated	8780	4194	13640	18265	10527	10106
Unannotated	43104	46978	13132	23253	30753	22433
Unannotated	124442	133693	3015	2767	5999	3983
Unannotated	106293	92217	85256	141751	130892	137856
Unannotated	110293	94687	94495	138199	132426	137680
Unannotated	9143	7559	12143	9183	7707	9261
Unannotated	13452	9392	14320	13273	11779	15941
Unannotated	3930	5662	5564	1850	2867	4187
Unannotated	100448	19991	64879	18598	116575	20937
Unannotated	23433	13826	21045	20726	27458	23556
Unannotated	1759	1318	1056	824	2069	3136
Unannotated	410	89	855	1193	1896	2827
Unannotated	5316	1602	5207	4705	5567	5909
Unannotated	55442	60812	19482	56044	57753	46800
Unannotated	7610	495	2389	6280	9753	7118
Unannotated	1573	496	6022	6667	9125	10046
Unannotated	16883	12892	7850	15404	20348	19147
Unannotated	14548	15829	761	786	1084	786
Unannotated	7924	7473	4442	4764	6785	5805
Unannotated	35945	37938	16510	20838	32722	28544
Unannotated	6515	4543	14834	29278	22203	11616
Unannotated	10873	5059	12261	13712	8781	20311
Unannotated	33634	16323	56397	80849	49591	78095
Unannotated	16961	25864	5820	7118	12944	6978
Unannotated	4242	4171	1500	2975	3490	2377
Unannotated	7872	5820	4711	7586	9478	6597
Unannotated	707	762	5189	7534	2371	4647
Unannotated	60728	54586	53052	58105	79005	77296
Unannotated	74898	81756	54414	60127	81609	78496
Unannotated	285093	199900	227845	134897	393933	652999
Unannotated	1156	1870	1480	1926	1622	36545
Unannotated	5454	6847	8298	10681	13764	12629
Unannotated	314	322	7060	12215	2200	3173
Unannotated	8639	5645	9525	23640	25024	38770
Unannotated	9411	4575	905	10872	12527	6935
Unannotated	25712	30552	831	1008	1225	816
Unannotated	4038	3971	1228	1609	2556	1637
Unannotated	3129	3197	8582	3591	3684	3580
Unannotated	92918	31589	8901	8921	26917	19014
Unannotated	7549	5500	4932	22303	18369	25615
Unannotated	17351	21828	8094	24340	22502	18583
Unannotated	205755	198459	136728	182232	222646	199648
Unannotated	43452	51373	3040	3057	5654	3958
Unannotated	10683	12353	579	427	1332	652
Unannotated	10608	2226	2524	2155	4812	6390
Unannotated	6982	15617	1721	2862	4416	1819
Unannotated	7215	4719	1058	2125	8765	1186
Unannotated	105342	104901	29836	49383	74535	51898
Unannotated	9697	7636	7835	9213	13831	10002
Unannotated	44151	41487	303967	47346	60500	143718
Unannotated	14367	13065	4519	10512	12923	10869
Unannotated	13558	18945	8754	6365	8451	6790
Unannotated	455504	326172	67851	362044	453136	371109
Unannotated	453169	320451	175608	350512	451196	362560
Unannotated	173754	60591	9456	14979	79764	30002
Unannotated	202698	209136	43802	201172	204872	154478
Unannotated	26931	26967	5901	10248	14017	8144
Unannotated	55983	125276	64074	82688	57250	62167
Unannotated	5622	2791	600	834	4087	1153
Unannotated	4643	6180	12741	7256	5837	16043
Unannotated	3637	5611	1916	3602	4293	3312
Unannotated	18838	19887	24095	13572	18132	36634
Unannotated	34172	22432	68254	47023	37954	58096
Unannotated	53178	39225	29124	60056	56901	67589
Unannotated	16418	22021	33160	19008	20103	29766
Unannotated	43352	30109	67915	44911	41139	58156
Unannotated	10643	1997	5141	8981	9293	9775
Unannotated	42563	24264	55338	69982	50832	63593
Unannotated	404247	448224	70464	116632	387745	309716
Unannotated	5183	3692	5857	11082	9709	12615
Unannotated	6938	2921	9625	14132	16786	14782
Unannotated	59941	52316	44253	41747	38647	41757
Unannotated	4329	3001	5140	5430	7154	6215
Unannotated	1261	1299	2431	5667	6587	3109
Unannotated	8769	7781	7012	6193	5868	6680
Unannotated	22366	32137	9418	43308	29895	13958
Unannotated	7864	6856	6537	2928	13845	22973
Unannotated	17284	17771	5285	2437	15884	22173
Unannotated	7423	6261	10335	6727	7676	9474
Unannotated	8663	1760	15974	13876	11788	22263
Unannotated	36459	32350	7718	24288	40154	22109
Unannotated	50548	57549	3710	3703	5888	4702
Unannotated	2969	16921	6465	950	1339	531
Unannotated	12134	5341	7882	14148	15669	16215
Unannotated	4819	4131	7374	8714	7314	8190
Unannotated	25076	12904	1337	3086	4417	2876
Unannotated	449830	494206	110635	151845	369015	268120
Unannotated	6033	3241	32378	4786	6345	29088
Unannotated	588238	604075	155756	310355	458236	306025
Unannotated	8051	11164	751	1710	4330	1759
Unannotated	5155	2995	5396	3863	3945	7106
Unannotated	2289	2352	7865	8936	3809	10485
Unannotated	5666	6439	1398	4187	5449	3942
Unannotated	6719	8715	1262	4600	5407	3313
Unannotated	16657	906	17919	370	18288	18694
Unannotated	11169	9160	17230	21324	9607	25188
Unannotated	137376	65993	27852	21496	50042	43708
Unannotated	241910	207228	256735	282187	262880	277680
Unannotated	11235	10610	5231	4825	8428	4102
Unannotated	140725	88503	31671	25296	75108	51257
Unannotated	3122	2065	9170	8476	3973	11530
Unannotated	15948	14071	7629	8576	16796	13233
Unannotated	2147	1745	3553	3734	2891	3366
Unannotated	38728	35799	9980	17637	23867	19396
Unannotated	80985	67061	39774	73027	97895	87250
Unannotated	56663	54289	5457	79881	75268	4890
Unannotated	17592	3502	21190	16511	12461	109438
Unannotated	207537	9881	124767	214282	328131	327322
Unannotated	40296	2123	197953	146638	271017	362994
Unannotated	27173	31542	14808	45593	36341	29476
Unannotated	7276	8678	5112	8235	8653	9134
Unannotated	7066	5220	4625	6286	3832	7406
Unannotated	21171	18696	4126	2130	4518	2793
Unannotated	38422	9426	5558	10979	26399	7164
Unannotated	17283	15519	10545	16839	17569	15984
Unannotated	9203	8249	5852	6003	9136	8742
Unannotated	4981	8033	14271	10130	9169	10930
Unannotated	10132	12498	6937	9877	9690	9827
Unannotated	45472	97685	15126	31636	26083	26162
Unannotated	179251	170637	26621	56545	112569	68380
Unannotated	2909	1258	5036	2971	3123	3715
Unannotated	12416	13543	12036	30179	28513	21568
Unannotated	2182	4852	4230	6769	3100	4380
Unannotated	1843	3215	3327	16701	5957	4153
Unannotated	100101	110126	168434	169869	159468	286795
Unannotated	25971	13826	4332	5294	10043	6031
Unannotated	7937	11181	2623	3288	6404	4415
Unannotated	25762	28264	44484	43818	40433	75458
Unannotated	24819	31302	41619	23985	33452	37035
Unannotated	45431	37861	39015	63065	44524	50928
Unannotated	6522	8783	11106	6021	8780	10519
Unannotated	12821	25555	4264	4784	5636	4744
Unannotated	19186	20278	9939	11835	18340	16911
Unannotated	3902	1141	8729	12150	9902	17169
Unannotated	9495	1626	6818	9801	12545	16092
Unannotated	20209	39081	7324	9262	12925	7769
Unannotated	7614	6259	2788	4350	8713	4237
Unannotated	12506	11149	2756	3636	8780	7997
Unannotated	20226	17651	4619	4664	9734	8160
Unannotated	3416	1554	5219	6528	7108	9683
Unannotated	19501	18799	7171	16450	17039	17885
Unannotated	15241	7513	3147	1961	2463	1632
Unannotated	28216	26335	58731	88858	31727	156511
Unannotated	3464	1880	3385	4407	6793	5693
Unannotated	5607	6583	3089	6444	5750	5029
Unannotated	17143	11562	0	12353	15232	15624
Unannotated	8471	899	14688	1210	12498	12459
Unannotated	12364	562	9684	2319	12735	12770
Unannotated	7032	895	16403	1253	13428	15357
Unannotated	18954	1821	23405	3276	27077	22626
Unannotated	183620	2765	163274	1997	194289	180993
Unannotated	176277	8838	111921	9274	180848	167005
Unannotated	245653	150388	46691	97135	120042	79545
Unannotated	6920	9011	7251	8049	7965	16651
Unannotated	4127	4486	519	1590	1586	920
Unannotated	26348	14705	11443	8717	19181	16353
Unannotated	8878	7762	11589	8717	9990	7363
Unannotated	4438	5115	3382	4402	4124	3462
Unannotated	6194	7679	2168	5761	7702	4054
Unannotated	137777	59898	123953	81225	131898	192199
Unannotated	5312	3146	3306	6918	5415	10559
Unannotated	38291	17053	34766	23729	36381	53367
Unannotated	9452	8270	8733	11988	20646	19703
Unannotated	3461	3955	1678	5638	4534	3165
Unannotated	14163	19512	79804	102249	38729	72829
Unannotated	8630	11202	1973	2713	7401	3361
Unannotated	1895235	1645834	899991	1883725	2238625	1915375
Unannotated	117430	108531	52821	117959	143403	120289
Unannotated	43782	34048	41168	63299	56016	63898
Unannotated	14276	12572	15709	23080	18249	22861
Unannotated	15991	20851	4198	13783	16577	10946
Unannotated	10430	4088	4939	6497	8731	9032
Unannotated	13153	8887	4000	7142	8932	7051
Unannotated	20322	19700	6187	8179	14083	8771
Unannotated	3616	9286	3186	1359	1170	347
Unannotated	18194	12900	7024	17881	22657	15208
Unannotated	3884	3607	6220	5884	5394	7704
Unannotated	11180	10385	1725	3513	6516	3026
Unannotated	16305	20377	11358	13753	14391	14298
Unannotated	18490	30749	8053	10979	16364	13870
Unannotated	445	343	9950	6547	2164	7778
Unannotated	25033	46799	507993	83996	20167	540128
Unannotated	8495	5214	3944	4610	8700	4849
Unannotated	3492	2798	2241	4467	5096	4841
Unannotated	5201	5325	2711	4589	6080	5367
Unannotated	28441	19786	13674	12872	21767	18913
Unannotated	37185	21735	45232	41534	37684	52198
Unannotated	217341	95175	27803	66081	5324	9426
Unannotated	9278	11838	566	0	2012	1322
Unannotated	112785	103332	23133	32336	73932	57377
Unannotated	16932	23939	1134	1555	6807	5461
Unannotated	5427	5550	0	3964	6530	5081
Unannotated	11463	10672	9523	3643	2796	0
Unannotated	8438	7401	5120	4717	7366	7835
Unannotated	29614	99869	7101	9305	16687	8346
Unannotated	7382	9112	1498	2654	4407	2286
Unannotated	22524	14829	2290	3512	2045	2110
Unannotated	4723	48688	4167	54041	22258	23086
Unannotated	14364	5455	2510	2533	3661	3979
Unannotated	16531	0	41795	35462	29494	75190
Unannotated	31361	7789	28402	34964	43614	62941
Unannotated	91273	72174	209835	300350	477330	334482
Unannotated	10387	2705	1972	1327	13360	1959
Unannotated	15800	6718	591	1336	1553	1341
Unannotated	8320	5871	16248	24895	5092	38425
Unannotated	5597	5235	3957	5376	5553	6453
Unannotated	765469	1098168	4351	8186	7548	7879
Unannotated	1374527	779294	655086	2168273	2479540	9759
Unannotated	1028705	16340	2043114	2112283	2239891	3053988
Unannotated	89679	2058	132268	152426	175927	224700
Unannotated	70823	2058	141519	147858	180381	222204
Unannotated	4618	2923	546	1018	5409	1762
Unannotated	14075	12974	6339	25484	16646	13567
Unannotated	5264	8175	1195	3887	4799	2434
Unannotated	8240	8112	2859	3125	7806	6091
Unannotated	12865	13027	11021	8292	12153	19647
Unannotated	6814	6762	7625	8841	10495	10235
Unannotated	11786	5540	1240	1863	1286	1306
Unannotated	19294	12155	6120	15527	19847	14450
Unannotated	351194	432674	373482	370108	372487	366853
Unannotated	8827	15107	7492	4358	4283	6703
Unannotated	6794	4412	3071	6002	6476	5840
Unannotated	33707	27186	9252	12227	22688	13318
Unannotated	16333	9792	20644	9154	14995	21440
Unannotated	15811	15037	21052	20044	16505	23875
Unannotated	1005	491	10148	11665	13205	14685
Unannotated	2627	411	9608	10408	13544	14188
Unannotated	67059	23313	27836	58685	101648	86860
Unannotated	4103	5038	1385	2923	3327	2993
Unannotated	9009	7074	13153	13377	10789	21709
Unannotated	11626	13520	0	0	2905	2138
Unannotated	5703	2847	2937	2629	6715	7642
Unannotated	7043	6547	1246	4172	6784	3198
Unannotated	8056	9354	1404	2231	3344	3502
Unannotated	1280	1209	2221	2879	1813	2848
Unannotated	13038	9279	795	1760	6017	2916
Unannotated	32909	31325	12311	20647	33012	19367
Unannotated	165921	111107	123446	146990	170222	146295
Unannotated	14145	28697	10399	21289	16886	14479
Unannotated	6486	6042	6768	5711	7187	11488
Unannotated	422	284	9802	3812	1342	6848
Unannotated	10373	2175	12498	987	18005	14869
Unannotated	16214	1784	27114	1360	37443	30976
Unannotated	39027	1572	30773	1004	44184	15880
Unannotated	28837	18368	8563	9234	10300	11698
Unannotated	55660	31868	17353	14271	24144	25231
Unannotated	44950	22411	9935	22441	31729	31005
Unannotated	5601	7734	8666	13042	8623	16752
Unannotated	16023	12284	2507	3674	9736	3557
Unannotated	11266	18026	915	1661	4785	2037
Unannotated	98418	10743	67005	84776	109300	252937
Unannotated	50197	2080	81669	86840	100195	252772
Unannotated	63777	36189	77711	110301	81207	103575
Unannotated	30331	23767	20969	17872	28678	28809
Unannotated	11214	7141	12154	12839	9581	12323
Unannotated	9996	10800	2155	526	3335	2747
Unannotated	20086	11513	24947	33431	26572	31940
Unannotated	7383	5603	3704	11031	7637	10458
Unannotated	1732	1545	4318	4881	1839	6002
Unannotated	21182	16397	22620	24679	23040	25339
Unannotated	64165	16929	6395	5867	14527	11242
Unannotated	9988	4615	1841	6262	9803	6981
Unannotated	5200	0	7326	15473	3871	16130
Unannotated	257502	217170	52252	95920	186617	129356
Unannotated	1656	1792	913	1040	3485	3340
Unannotated	39091	39499	38973	35284	33571	42976
Unannotated	14311	4094	6881	11493	13276	10217
Unannotated	21545	26139	1288	1692	2254	2247
Unannotated	25461	26353	791	906	3187	2812
Unannotated	1646	963	1786	1482	2205	6970
Unannotated	6799	13624	628	2815	6507	3351
Unannotated	14102	13118	6007	9415	9307	8022
Unannotated	10461	10029	647	539	697	906
Unannotated	3151	1423	1741	46666	1382	2425
Unannotated	5238	34979	806	1978	4154	1861
Unannotated	10108	1992	1431	1332	5674	1887
Unannotated	15535	18713	1486	0	2531	2112
Unannotated	1409	692	3066	1597	1729	5130
Unannotated	2642	1211	6702	6716	2951	3875
Unannotated	312	217	1103	722	705	1222
Unannotated	5515	3289	3372	5505	4764	4385
Unannotated	1763	1742	20720	53831	4050	14335
Unannotated	17284	15110	7385	7912	11376	8135
Unannotated	16546	19477	2030	0	3157	2420
Unannotated	3038	478	5791	5521	5109	7443
Unannotated	4603	723	3940	4373	5905	7118
Unannotated	17183	9791	2527	7556	9607	7111
Unannotated	9775	10082	6390	4965	8072	7261
Unannotated	13933	13339	21620	24564	40854	36970
Unannotated	43397	80062	20957	27153	29269	22138
Unannotated	3491	3857	419	1325	2384	1048
Unannotated	36766	34220	17708	32183	34813	30318
Unannotated	27307	34293	26666	31035	32824	46976
Unannotated	10066	9738	14319	7703	8622	16112
Unannotated	76432	60791	8628	53435	56724	37787
Unannotated	21107	17081	2424	14581	16065	9001
Unannotated	28178	21807	3234	22150	14651	14632
Unannotated	3654427	3508637	3115127	3983246	3853402	3799765
Unannotated	2582595	1968842	513248	2537651	2845981	1008384
Unannotated	269896	490606	66618	458236	361018	272945
Unannotated	18068	22810	2842	15181	19038	21786
Unannotated	1916	5692	2990	2744	1584	3446
Unannotated	266124	253109	224346	290939	279478	276948
Unannotated	14713	18173	8975	33327	13335	30717
Unannotated	3241	3456	1907	2818	3628	3810
Unannotated	33218	31422	10260	12080	28191	24533
Unannotated	20584	43157	7240	1604	18537	11555
Unannotated	535	437	3727	3890	3643	4850
Unannotated	1515	437	3954	3787	3765	4803
Unannotated	5180	6028	74834	3647	4670	3350
Unannotated	80681	77549	20815	3435	30424	25545
Unannotated	16606	17272	0	902	12439	9414
Unannotated	8190	20259	2198	2777	3550	2602
Unannotated	14552	11595	0	1308	2504	2556
Unannotated	24179	55288	9426	9378	13964	8863
Unannotated	1451	24724	10134	298	457	122
Unannotated	21244	27723	7933	0	5604	6126
Unannotated	9327	12252	896	983	1013	969
Unannotated	45685	39280	5761	0	10838	12866
Unannotated	45359	42535	13641	0	10888	12978
Unannotated	8201	18497	23936	20491	9749	20465
Unannotated	2647	5844	1236	8622	7647	2442
Unannotated	24462	23797	618	983	814	1059
Unannotated	23300	7176	2715	1308	1810	1734
Unannotated	695	521	3209	10496	3019	15596
Unannotated	3378	5417	396	2275	3520	1736
Unannotated	2155	1337	48419	63244	16813	95985
Unannotated	122039	30351	168659	212123	219658	380643
Unannotated	57748	6714	11348	31651	59728	26776
Unannotated	9932	2987	50207	39382	48141	51610
Unannotated	11602	3533	29945	25041	24931	32344
Unannotated	76704	25276	162189	207646	196382	371125
Unannotated	10636	12973	9357	15446	17403	18198
Unannotated	9397	4058	2368	1980	3633	1140
Unannotated	348	191	11849	1955	4931	7256
Unannotated	233773	233597	70378	107875	127907	109323
Unannotated	17927	20135	3264	3235	5712	4834
Unannotated	5682	2631	3018	1944	5256	7339
Unannotated	46267	20844	7579	6352	7365	8084
Unannotated	7008	9759	7559	11413	18022	14084
Unannotated	12288	13558	2259	6943	10977	5692
Unannotated	5568	5920	1600	8649	4709	6664
Unannotated	2798	3483	1720	5248	3862	3630
Unannotated	5912	9032	2190	6659	6557	4320
Unannotated	6963	9906	984	5290	4060	2412
Unannotated	8066	8696	1761	6314	5993	4491
Unannotated	159217	193999	1306	0	3651	1670
Unannotated	69945	98453	11266	26149	44217	33261
Unannotated	54277	45668	9620	7866	33293	23017
Unannotated	9740	10888	1072	746	3512	4461
Unannotated	50721	48488	42087	19415	45830	24747
Unannotated	6361	8119	22441	4754	6514	23135
Unannotated	29623	3893	29101	1452	31346	30043
Unannotated	12035	11844	1060	1649	7292	7083
Unannotated	13026	1359	8726	6445	25801	10446
Unannotated	58676	61713	6486	7667	21518	10019
Unannotated	31124	3438	6828	1717	6487	8854
Unannotated	11386	9133	601	10559	16524	9995
Unannotated	4375	4375	3431	5305	7015	5883
Unannotated	2072	1464	3608	2155	1052	1676
Unannotated	138559	57604	270850	13839	12185	23105
Unannotated	144958	3114	268252	15198	11454	23809
Unannotated	11922	14158	2971	8477	11907	7038
Unannotated	6498	12347	1347	2640	3934	2452
Unannotated	3331	3591	925	3749	4559	2383
Unannotated	62549	51994	19648	78780	101218	78690
Unannotated	15218	8267	1216	1503	1427	1579
Unannotated	5579	851	2267	2544	3755	5303
Unannotated	47252	30722	7333	10558	20750	14103
Unannotated	5882	5945	1029	2335	13650	6187
Unannotated	5128	7177	2783	3300	3766	3308
Unannotated	17335	8673	326	6045	15004	898
Unannotated	16381	19006	35663	64505	31825	20892
Unannotated	10059	9581	0	0	0	698
Unannotated	310	319	3769	3541	1175	4500
Unannotated	17101	18846	1067	0	0	567
Unannotated	15981	11032	20513	43480	24232	50665
Unannotated	10312	10105	20295	19660	15662	15430
Unannotated	4797	3259	9209	8826	5600	6520
Unannotated	7379	7451	2031	3909	6428	4877
Unannotated	6924	2628	1830	5693	6481	2854
Unannotated	15296	15865	675	8122	13197	2009
Unannotated	13401	50464	1739	1830	3019	2141
Unannotated	10218	8126	1269	10756	13434	10888
Unannotated	8361	3683	1729	5719	6977	7014
Unannotated	6053	6548	2367	4996	5710	5314
Unannotated	38527	34111	13152	36072	23048	31284
Unannotated	47799	85199	14187	23463	32616	30288
Unannotated	3379	4946	4954	7205	16349	17219
Unannotated	14964	17141	1702	15620	14125	11163
Unannotated	84703	129718	39855	326061	194403	211722
Unannotated	43614	49784	172254	285863	178530	191501
Unannotated	5105	5994	4056	6172	7072	5788
Unannotated	8853	11779	1505	3266	6497	4964
Unannotated	31584	27714	28521	54176	34476	26094
Unannotated	10248	12054	12668	27128	22286	12389
Unannotated	15380	27714	23952	54570	35573	32111
Unannotated	16124	15809	10470	11318	17953	25644
Unannotated	51193	31132	13632	18316	69833	39948
Unannotated	58138	56357	57013	79859	62225	76827
Unannotated	3611	2142	2602	3895	5346	4294
Unannotated	7943	1570	13621	9554	10634	18031
Unannotated	32473	6389	28172	5479	35918	12930
Unannotated	8956	10244	682	3173	6046	2357
Unannotated	10980	16185	5791	6049	9002	6446
Unannotated	28190	15085	8221	6120	10224	11702
Unannotated	14359	6813	9415	4565	7803	5812
Unannotated	2621	1108	2648	3875	4114	4804
Unannotated	23511	36164	11425	11872	15799	9814
Unannotated	8496	15284	4915	10215	9577	7240
Unannotated	14078	17660	842	951	1850	872
Unannotated	6893	6291	2068	5036	6243	4948
Unannotated	71043	21473	24120	43777	53807	44808
Unannotated	2441	14984	6636	490	651	457
Unannotated	120381	72595	4686	56761	80902	42658
Unannotated	17714	13271	9174	8879	9809	10071
Unannotated	64114	28248	95073	6111	5679	9550
Unannotated	62272	22993	93382	6246	5519	9268
Unannotated	4696	2545	498	990	4664	3230
Unannotated	3032	5027	2878	3524	3073	2762
Unannotated	4444	4016	10724	12884	4127	14751
Unannotated	2896	975	2326	5221	5735	9463
Unannotated	11405	1635	14421	18549	18223	38261
Unannotated	8303	1635	14274	17312	17078	38550
Unannotated	38749	17701	39914	45420	29990	43096
Unannotated	41315	35889	38625	45873	43571	43944
Unannotated	4145	4123	8059	5991	4067	8991
Unannotated	8915	16445	1017	5433	6157	2792
Unannotated	5741	2078	2510	6199	3713	4287
Unannotated	33973	31512	16049	37751	43469	38536
Unannotated	15311	19779	1368	7244	2100	2644
Unannotated	8504	2618	2059	8321	6949	3074
Unannotated	148006	101809	124583	136356	148268	174501
Unannotated	3672	5925	1237	4703	4716	3625
Unannotated	15008	13954	7748	17355	19017	16956
Unannotated	10531	13448	1282	4876	1419	2138
Unannotated	50701	32570	718	819	2072	1505
Unannotated	130112	89771	25909	22616	7517	4953
Unannotated	15912	7726	6216	2276	2092	2071
Unannotated	72941	32189	70181	102436	90123	136103
Unannotated	229703	163400	264081	322220	287035	490733
Unannotated	6764	1613	1580	9937	6582	8815
Unannotated	240215	107228	291093	447603	399653	431408
Unannotated	316814	211552	302951	491475	439453	515924
Unannotated	14086	8137	16317	16103	14324	19597
Unannotated	19799	11444	7969	23189	24056	20402
Unannotated	198848	57150	81304	159327	200939	155091
Unannotated	5564	5501	16909	16484	10215	8628
Unannotated	4951	6229	910	1550	3301	1908
Unannotated	9278	7185	19623	21022	13655	40271
Unannotated	11466	19435	5797	14949	15437	10220
Unannotated	6287	3531	3994	13336	14910	17147
Unannotated	35113	40896	10604	26339	31612	23398
Unannotated	8026	31327	2924	4021	5772	3724
Unannotated	5223	6515	1064	2925	4090	2465
Unannotated	9314	1081	21073	30061	33600	52473
Unannotated	18977	1860	20552	30392	38410	52552
Unannotated	14281	12961	7301	12156	13385	12177
Unannotated	14588	9586	67844	22612	31246	122617
Unannotated	50941	2161	97509	143739	169918	255178
Unannotated	91937	9258	86205	147157	185911	257532
Unannotated	4971	2785	6998	9554	7009	8858
Unannotated	6196	10909	1179	2041	4456	1895
Unannotated	14528	4288	3425	8748	9996	10747
Unannotated	13739	7229	1537	7084	10663	7531
Unannotated	1582	1849	1201	1299	2209	4253
Unannotated	8649	5228	6784	7075	6328	7116
Unannotated	6096	6568	15426	10373	14833	26384
Unannotated	9926	10501	10150	11217	12496	12424
Unannotated	2072	1485	4558	5579	3261	5027
Unannotated	14112	13878	7446	15567	14053	9174
Unannotated	5319	2555	716	5961	5340	4890
Unannotated	5767	7485	751	3568	3791	2893
Unannotated	8200	20236	2159	2869	4806	2286
Unannotated	18103	10957	15452	16782	17784	24862
Unannotated	4798	1917	1354	3138	2325	3228
Unannotated	2734	2128	3087	4371	2799	4021
Unannotated	10223	12662	2801	7341	10471	7547
Unannotated	5387	4142	1583	1982	3844	2603
Unannotated	7094	8187	21144	33134	14905	9981
Unannotated	4867	4461	4180	4091	5294	4490
Unannotated	21035	21960	11235	19302	26628	28087
Unannotated	898005	522396	1079519	1040079	900640	1324400
Unannotated	904260	531737	1099093	1052601	912525	1335422
Unannotated	3909	4225	8665	27615	6684	5445
Unannotated	482	518	66929	64900	2788	84860
Unannotated	5902	4537	797	4826	6352	4200
Unannotated	10427	6347	1874	4832	9059	4476
Unannotated	8583	6966	7828	7525	7167	7176
Unannotated	9718	7344	1721	1388	211	492
Unannotated	7545	5636	23061	8259	6327	13759
Unannotated	11114	4920	23094	17130	12146	21379
Unannotated	13625	15149	3128	13837	19091	10379
Unannotated	25630	65171	9797	22918	24566	20565
Unannotated	10060	2664	0	4957	5815	5111
Unannotated	12003	8224	759	2353	13057	4445
Unannotated	5595	4324	4098	8324	8604	8285
Unannotated	39131	30004	7415	38883	55522	35950
Unannotated	4735	3873	2631	4942	7083	5427
Unannotated	32539	14459	88828	61911	46880	103967
Unannotated	14549	1052	18356	839	8567	7406
Unannotated	4030	5871	1079	9600	6879	3330
Unannotated	57092	10065	8528	20746	47468	23665
Unannotated	11049	7552	3670	3591	7501	4573
Unannotated	7207	3977	10403	10585	8338	15308
Unannotated	2442	1732	2455	2528	2925	7278
Unannotated	4889	6561	4114	4410	7344	6077
Unannotated	8559	5438	1412	6116	8998	6467
Unannotated	5718	3085	5018	6149	7644	7982
Unannotated	1485	1289	3963	11115	2755	3196
Unannotated	3481	3116	14179	16433	6494	28794
Unannotated	2619	5202	2387	546	588	438
Unannotated	26964	7479	2029	4439	5684	6351
Unannotated	1927	2950	2915	3092	2330	5612
Unannotated	6566	11374	0	806	578	0
Unannotated	758849	446417	923134	887709	767064	1120305
Unannotated	16677	38968	3561	18701	21088	9342
Unannotated	42945	46365	3972	45842	43432	23606
Unannotated	21238	20827	10004	17526	18185	15305
Unannotated	54845	24943	54877	107542	125287	109321
Unannotated	1872	5141	11513	1452	1425	1486
Unannotated	4195	4415	468	4645	4638	4158
Unannotated	9009	5490	1803	3481	3639	2712
Unannotated	44667	26491	54419	42972	45029	50991
Unannotated	23457	20136	6165	1054	9075	1985
Unannotated	16257	10370	6011	1654	9626	7079
Unannotated	3932	7410	37776	38304	9516	58466
Unannotated	33583	28450	8622	0	13116	2090
Unannotated	23529	13584	7924	1273	13911	10800
Unannotated	14139	3771	3598	400	4936	4040
Unannotated	9437	2771	8790	19001	13541	20673
Unannotated	6162	6907	18162	13898	9792	27406
Unannotated	4630	2283	9559	6508	7081	6253
Unannotated	12685	8434	21671	28279	20443	55080
Unannotated	20435	5748	5438	488	6264	4201
Unannotated	445224	228393	624768	608380	488241	760409
Unannotated	5675	3761	10277	12662	9302	24713
Unannotated	10046	6351	6969	10800	13635	8364
Unannotated	63037	11845	60561	68309	86374	73140
Unannotated	117815	59483	72033	170678	128428	4997
Unannotated	8716	5014	15414	11465	10707	12395
Unannotated	19784	3767	29807	11257	5008	6902
Unannotated	5475	5870	6282	7738	4554	6892
Unannotated	54398	22141	6342	12992	54894	20590
Unannotated	1587	890	1680	10148	4151	12097
Unannotated	6851	2230	5011	9630	11086	12574
Unannotated	7014	16277	2019	2542	4125	2432
Unannotated	6004	40263	572	4283	6859	2262
Unannotated	20524	10476	28235	22718	15611	30912
Unannotated	14561	8211	6211	14395	15924	14669
Unannotated	2046	1517	3752	4823	3408	8796
Unannotated	4689	5983	867	4966	5419	3722
Unannotated	39353	35025	34299	38892	39761	39395
Unannotated	28455	33862	30528	36318	34269	37506
Unannotated	2119	1394	3641	4807	2975	8577
Unannotated	5073	3708	6356	5337	5220	6543
Unannotated	352382	186950	532150	515947	387340	577545
Unannotated	17525	16005	11020	28866	28630	27923
Unannotated	134243	239770	2981	6783	58385	21664
Unannotated	8495	2529	1243	4170	6983	3393
Unannotated	23720	11899	36577	25847	30166	42454
Unannotated	13951	2441	1713	5663	3021	6993
Unannotated	21670	13479	10084	11405	18193	11447
Unannotated	50266	35006	28907	30578	42599	31612
Unannotated	3687	3013	4769	5520	4027	5093
Unannotated	6982	11517	843	3061	6603	3493
Unannotated	13226	15491	6833	5305	9784	6348
Unannotated	6148	3352	2756	6866	6673	6436
Unannotated	15131	15429	515	615	534	549
Unannotated	15352	13647	6647	12554	17151	14854
Unannotated	12488	11272	5374	9551	11145	9377
Unannotated	9145	2754	17741	15437	12443	16093
Unannotated	25185	53120	29620	85972	26554	29163
Unannotated	45023	68053	30169	32914	34138	25735
Unannotated	4277	6691	1243	3935	3694	4774
Unannotated	4043	4902	1125	3263	3413	1930
Unannotated	11043	16985	24498	11529	11768	13767
Unannotated	5120	8043	912	2704	4696	3762
Unannotated	8904	6487	2724	3491	6756	3246
Unannotated	5754	14700	1699	2144	3131	1872
Unannotated	439	0	998	529	1176	2933
Unannotated	8975	5593	19061	13586	9836	19022
Unannotated	14477	9803	15010	14352	17806	31467
Unannotated	36627	33194	834	893	724	854
Unannotated	2465	1198	2351	3209	3574	3569
Unannotated	37699	17011	6247	5370	34378	18480
Unannotated	8220	7038	967	3656	6198	3002
Unannotated	4058	3014	930	6168	6035	3760
Unannotated	5823	5473	3113	5805	6095	5361
Unannotated	14590	10401	24680	30735	23910	55194
Unannotated	11568	6686	12539	19147	15842	18063
Unannotated	6957	5361	10422	5341	4027	5281
Unannotated	3888	1843	4089	5177	4033	5040
Unannotated	22704	21388	11758	10050	17051	10211
Unannotated	6883	5745	3975	8036	10061	9871
Unannotated	42634	51961	6040	8902	30464	11335
Unannotated	2457	1644	1505	1710	2374	1861
Unannotated	6457	8641	2831	3189	4445	3152
Unannotated	2041	2336	5167	4564	2663	3447
Unannotated	7269	10344	3614	3211	4823	3259
Unannotated	5294	3469	5073	6020	4118	4484
Unannotated	46467	44549	1571	2359	5760	2010
Unannotated	101333	110029	49530	105263	176783	134193
Unannotated	13325	23181	14454	13249	11441	22891
Unannotated	8956	8606	4794	3224	4500	5468
Unannotated	2167	1543	3408	3532	2988	6131
Unannotated	5161	16785	5773	16492	21377	12474
Unannotated	16490	30479	24189	64455	19483	25424
Unannotated	7666	1316	5648	13375	14066	23424
Unannotated	5170	1223	6019	12733	12044	23103
Unannotated	7964	29697	10215	37444	8148	9785
Unannotated	12814	2157	13747	29660	36042	56085
Unannotated	15465	18303	162	10580	16635	2265
Unannotated	837	0	0	1277	1484	1089
Unannotated	10948	7632	11059	13321	11928	24320
Unannotated	1319	992	3291	3629	1622	1972
Unannotated	9380	8315	5544	5299	7962	6173
Unannotated	14697	10894	20106	22947	21393	43848
Unannotated	5167	3410	6987	6271	4676	5637
Unannotated	8445	7928	3530	6008	6377	7347
Unannotated	77475	98500	68546	95256	96322	101930
Unannotated	32060	32547	11498	21448	24770	26604
Unannotated	22441	17904	7833	21960	24808	22267
Unannotated	8115	5864	1973	4980	5535	3587
Unannotated	16516	6613	861	5496	803	2409
Unannotated	8878	8334	747	637	574	1133
Unannotated	21140	20433	608	5306	13966	4376
Unannotated	1238	554	2148	2178	2156	5368
Unannotated	29246	20880	1177	16899	23711	10705
Unannotated	954	15132	1632	17448	24429	9739
Unannotated	5173	3674	3132	3280	3497	2402
Unannotated	6757	15324	1817	2032	4236	2124
Unannotated	5405	4657	2005	4420	5667	6593
Unannotated	10387	6734	10856	10718	8932	4992
Unannotated	23628	2346	1145	2262	1851	2498
Unannotated	19947	17435	21547	23488	24454	23565
Unannotated	25905	23379	22411	24138	27053	24497
Unannotated	2672	1926	5901	2976	2472	4380
Unannotated	1779	0	4394	2284	1833	6290
Unannotated	2378	1971	1142	2499	3286	5242
Unannotated	3008	20541	3462	15347	3477	3156
Unannotated	6043	3448	9140	9320	6460	6962
Unannotated	14838	11503	23699	40837	24029	47874
Unannotated	3265	5918	776	3722	4354	3898
Unannotated	32805	17283	27482	23203	29573	41892
Unannotated	11495	31816	5428	24665	11073	10472
Unannotated	22111	11788	18327	15728	19261	27791
Unannotated	3348	4383	2287	2230	2951	1788
Unannotated	3228	2355	4422	4294	3066	4516
Unannotated	8351	9615	3750	3828	5818	3965
Unannotated	197	205	4316	10095	814	6027
Unannotated	8662	6607	2257	0	2725	638
Unannotated	6402	9053	4321	3718	10526	3804
Unannotated	9477	7111	2513	317	3311	584
Unannotated	1572	1778	10327	10355	3835	2352
Unannotated	2948	2541	9864	10587	7835	12642
Unannotated	16687	13321	4094	4388	8074	8703
Unannotated	80872	71460	14744	67614	102674	66819
Unannotated	5549	1201	3139	4832	4901	5945
Unannotated	189933	154446	29898	107742	155073	92494
Unannotated	1349	1395	10834	12309	4866	2339
Unannotated	6359	7510	51338	55261	16616	12588
Unannotated	11050	11113	25648	26384	12195	16684
Unannotated	6458	99487	13518	12941	6518	8645
Unannotated	4824	5028	766	1215	2812	1397
Unannotated	1050	501	4906	7678	3662	7737
Unannotated	2612	770	4318	11279	7071	12074
Unannotated	1170	1258	1739	1839	1252	2839
Unannotated	3591	2811	15859	12954	9524	7717
Unannotated	911	1120	2162	2330	2112	4077
Unannotated	8106	5891	2670	3829	6732	4005
Unannotated	5252	6755	2282	2766	4084	2826
Unannotated	6748	3664	7372	7657	5370	9110
Unannotated	2061	1717	4237	7063	3628	10069
Unannotated	2461	2987	17676	23241	8166	4866
Unannotated	146884	188802	113633	162456	175923	154873
Unannotated	4596	3550	1744	3431	4150	2384
Unannotated	19236	19052	68140	66353	31950	26255
Unannotated	2094	1455	4439	4483	2107	3231
Unannotated	1681	2498	11410	11568	4308	4745
Unannotated	1784	1962	8426	8636	5819	12000
Unannotated	5670	2719	3943	3842	5186	6016
Unannotated	24611	15216	2283	4205	2856	3151
Unannotated	9325	5066	9977	16097	13309	16141
Unannotated	6139	2805	5012	3877	5762	6641
Unannotated	3631	1694	3919	5498	3926	5390
Unannotated	6630	5375	1089	1682	2075	2061
Unannotated	26568	36201	5792	16276	43111	35325
Unannotated	3120	2324	4419	3528	3010	4862
Unannotated	14999	12352	24356	28293	23341	44170
Unannotated	20728	23749	1966	9040	2592	3734
Unannotated	11497	1981	10249	8311	12875	7219
Unannotated	4933	924	6721	14726	13457	11853
Unannotated	12878	14768	1529	5768	1727	1925
Unannotated	4499	1507	3429	4737	2826	5306
Unannotated	44330	39114	17132	51008	82108	49717
Unannotated	15991	6753	19320	36238	28279	17024
Unannotated	4306	2468	13359	7188	6160	6564
Unannotated	2656	2033	5479	4841	3010	4608
Unannotated	2741	2557	5133	7093	4224	6612
Unannotated	6874	7665	3505	3236	4811	3420
Unannotated	5911	5836	3187	5783	5333	6371
Unannotated	2686	1851	11351	9493	6219	5498
Unannotated	3701	4528	11625	18855	4945	8769
Unannotated	7475	8022	5117	5620	6604	6636
Unannotated	36306	9746	4229	8826	3617	5611
Unannotated	1135	145	2368	10893	7218	20214
Unannotated	1713	331	2368	11325	7360	20844
Unannotated	2581	2139	2508	5370	2937	5883
Unannotated	2797	2299	14284	12193	8601	7518
Unannotated	1490	483	4824	6149	4478	11313
Unannotated	2565	2430	4563	6138	4356	11779
Unannotated	7762	16839	2495	2408	4077	2620
Unannotated	4141	2730	5585	6013	3504	6086
Unannotated	2946	2846	5419	9288	4142	3992
Unannotated	14233	11661	15748	18291	17484	18440
Unannotated	19968	16428	15665	19243	20520	18829
Unannotated	8986	7581	12584	6964	6334	11179
Unannotated	5393	2781	8939	8317	4471	6393
Unannotated	8999	3403	7848	8054	11134	8157
Unannotated	5134	4370	5037	5678	4979	5856
Unannotated	26038	6981	540	1502	991	945
Unannotated	4710	2700	9152	8902	4508	6610
Unannotated	12250	4177	1083	2577	1722	2807
Unannotated	3405	4124	1533	3784	3950	2762
Unannotated	1977	1486	5745	4000	3275	3575
Unannotated	3100	2549	4180	3865	2825	3035
Unannotated	7389	4431	361	516	250	406
Unannotated	3676	875	2981	6059	7760	12082
Unannotated	4902	4623	1244	1851	4522	4623
Unannotated	5747	9275	2661	2504	4033	2930
Unannotated	6489	6058	3226	5206	6072	5086
Unannotated	19822	10367	1643	2115	3019	2623
Unannotated	1507	1899	4935	8197	1688	3790
Unannotated	19138	19211	12198	13804	14808	17886
Unannotated	28612	20520	5341	15265	23744	15030
Unannotated	1648	1749	8019	14297	2257	4465
Unannotated	5057	6864	1777	5012	5332	4481
Unannotated	18885	20491	4507	16729	15792	10935
Unannotated	2810	3831	1119	1496	1873	2610
Unannotated	3830	4033	1940	2161	2572	2532
Unannotated	26388	48184	19418	18547	19665	14286
Unannotated	2350	2705	812	6475	4997	3746
Unannotated	3183	1995	5538	5277	3248	6382
Unannotated	15388	13189	24004	27972	22694	41932
Unannotated	7826	3619	4402	4123	7844	4144
Unannotated	11378	8911	181	293	298	281
Unannotated	5286	4499	2648	2309	3384	2465
Unannotated	3547	2474	7114	8441	4980	6603
Unannotated	5498	13693	1634	6105	6980	3006
Unannotated	44579	32605	113336	140639	77532	98508
Unannotated	933	497	2582	2232	1831	3524
Unannotated	9472	9869	271	184	225	253
Unannotated	7742	16859	2525	2591	4210	2563
Unannotated	7368	5736	5739	6138	6592	7803
Unannotated	1962	2446	14146	16361	6764	3700
Unannotated	3575	3474	1041	5054	5468	3203
Unannotated	1525	1680	3891	4847	2914	3243
Unannotated	4397	3761	2619	2269	3455	2711
Unannotated	11640	8893	25519	29853	20271	22677
Unannotated	205400	222321	76535	185670	211202	156508
Unannotated	9389	8556	23222	25155	16648	18884
Unannotated	19182	8779	1862	3191	2632	3301
Unannotated	13779	15289	226	251	207	284
Unannotated	5685	7671	2826	2779	4694	2866
Unannotated	8774	10846	240	250	242	259
Unannotated	442	212	13434	11430	3417	8412
Unannotated	107260	80833	222595	254613	163853	194124
Unannotated	9582	11202	495	484	507	344
Unannotated	3217	1984	3510	5772	4348	5361
Unannotated	293120	241543	675929	764141	488507	526926
Unannotated	2872	1264	3935	5018	3322	4662
Unannotated	1185	1810	7151	7910	3250	2806
Unannotated	14786	13290	24065	24930	22449	40289
Unannotated	15751	14331	11895	13680	16167	13376
Unannotated	12668	10987	11512	13181	14318	13085
Unannotated	2075	2086	4924	5234	3201	3560
Unannotated	1497	994	2774	3091	2037	4443
Unannotated	5074	5057	2485	4110	5036	3964
Unannotated	1517	1692	9225	10694	3793	2384
Unannotated	2024	1529	9459	10530	4396	2774
Unannotated	3756	4907	19253	20340	8083	7420
Unannotated	18843	6645	65352	22438	16099	21853
Unannotated	2923	2383	7434	9109	5213	5738
Unannotated	8289	5417	559	395	451	385
Unannotated	7488	7134	203	259	218	162
Unannotated	2812	6884	3043	1786	2770	1605
Unannotated	11706	12600	4607	11166	12947	9254
Unannotated	2233	2452	670	3033	2002	1256
Unannotated	27943	21045	4081	20626	13129	9825
Unannotated	5535	4087	8326	5250	5283	5864
Unannotated	2058	1182	5432	5195	3996	6261
Unannotated	4589	4973	603	3592	4558	2334
Unannotated	118	398	3516	3255	322	442
Unannotated	6270	5070	20686	23199	13333	39071
Unannotated	46893	24954	135466	129233	72955	85063
Unannotated	10580	3738	47174	16817	11929	16464
Unannotated	5618	2012	2202	2488	4013	2522
Unannotated	3106	437	6828	10154	9833	11741
Unannotated	7268	2283	37816	13337	9430	12174
Unannotated	911	5201	6108	11942	183	0
Unannotated	1973	2232	3988	5137	3944	3890
Unannotated	19444	26394	1961	4574	20129	13296
Unannotated	1037	741	2561	2684	1461	4299
Unannotated	1450	1083	9517	10839	3320	3384
Unannotated	8828	8483	2950	2211	4744	2273
Unannotated	14400	15162	1640	5724	11383	8099
Unannotated	31823	32796	3330	11052	25701	17090
Unannotated	3643	225	5957	5981	7835	5784
Unannotated	11084	11739	7552	6453	11128	16572
Unannotated	13475	25413	486	381	14073	445
Unannotated	62762	37060	166655	177323	97821	107568
Unannotated	3102	2575	12710	12522	6920	6306
Unannotated	12873	9652	10338	11966	12636	11618
Unannotated	14610	12457	10610	12261	13844	11706
Unannotated	7913	8807	24884	21122	10418	12035
Unannotated	9225	12364	21315	15994	13293	15055
Unannotated	961013	634907	2601482	2684647	1538792	1762009
Unannotated	5468	3607	10937	9748	7331	7540
Unannotated	7810	10207	400746	208620	13903	18398
Unannotated	6282	5037	31113	13649	14099	9175
Unannotated	2242	2854	2817	2234	2241	2308
Unannotated	4942	2620	15383	20658	8805	12439
Unannotated	1923	1359	6726	7094	4012	5327
Unannotated	18101	9764	42047	44800	28575	29616
Unannotated	56711	32620	14018	41385	54659	43056
Unannotated	58445	37958	7416	45025	57348	35743
Unannotated	4571	5776	895	3709	4509	3587
Unannotated	2077	993	2126	3392	2935	3390
Unannotated	7798	7527	1755	4022	5270	5657
Unannotated	8160	2632	427	2931	1059	1157
Unannotated	4060	4287	2437	3325	3887	3351
Unannotated	1703	1208	5453	4588	3097	3340
Unannotated	3369	2746	25559	27095	8769	8425
Unannotated	20752	15046	72171	71140	37462	44123
Unannotated	14950	9968	124575	126799	41216	38634
Unannotated	12907	13306	5129	52023	28265	15824
Unannotated	3160	2949	9511	10675	4359	5497
Unannotated	5549	6185	6001	11883	8693	6549
Unannotated	6381	6520	18371	7926	14546	12682
Unannotated	4483	2545	10579	5412	9521	9809
Unannotated	1495	1175	4580	4369	2335	2461
Unannotated	3073	3173	7762	5462	5789	5440
Unannotated	430	1411	3459	1863	1641	3083
Unannotated	2772	2675	7897	7809	5097	4743
Unannotated	15548	6816	1193	3265	1987	3065
Unannotated	8957	7468	31940	29152	17985	17195
Unannotated	3014	2990	1753	3577	3204	3677
Unannotated	35061	22660	49130	39191	41990	45379
Unannotated	3539	3953	2410	4687	3463	4268
Unannotated	17618	36467	13079	10556	13225	9654
Unannotated	18871	22475	5138	15827	18209	13704
Unannotated	3403	2967	9682	9435	5671	5725
Unannotated	9545	6327	33165	34450	16905	17768
Unannotated	12026	7259	19577	20090	15756	17376
Unannotated	20858	17412	70640	67982	33477	41592
Unannotated	40673	28386	97457	51789	73456	74328
Unannotated	10517	5291	57165	6637	6947	25875
Unannotated	4990	1729	10030	3684	4052	7454
Unannotated	4354	2724	6735	6983	4293	5646
Unannotated	3187	2285	21119	20589	9260	9501
Unannotated	22685	15225	140486	147028	64398	61983
Unannotated	10764	7879	14321	16131	9156	14477
Unannotated	5368	3898	6728	6903	4864	3593
Unannotated	3052	28408	965	4620	8826	1373
Unannotated	19787	11996	120662	122266	48497	46779
Unannotated	17884	6857	33595	35438	26120	20989
Unannotated	4886	3210	24692	37839	11928	14362
Unannotated	11891	8936	34821	34212	19541	19477
Unannotated	11341	12407	62854	60766	32334	34213
Unannotated	13313	9019	24787	24384	19381	21105
Unannotated	8718	5102	1110	2855	1483	1746
Unannotated	7420	4741	929	1894	1268	1329
Unannotated	220314	148752	444103	447526	326444	357085
Unannotated	437	2847	3623	3808	3014	2903
Unannotated	2409	1942	7080	7169	3608	3930
Unannotated	1341	2562	7859	7782	3732	3803
Unannotated	1428311	1060638	2916590	3131523	2210608	2100668
Unannotated	0	0	198748	214607	145509	137542
Unannotated	4569	5274	12205	21397	8508	8674
Unannotated	10203	9828	18952	19948	14618	16314
Unannotated	7151	3298	13222	21018	17555	12924
Unannotated	3146	3050	8426	9280	6013	5644
Unannotated	18390	12844	88200	93115	45988	43200
Unannotated	11128	7120	17177	8601	6410	4218
Unannotated	36983	28066	164860	175854	88371	85017
Unannotated	5667	10433	37672	38024	15380	15945
Unannotated	25708	43229	6806	26855	27816	16482
Unannotated	64709	54789	364700	364087	189969	171288
Unannotated	40786	52161	306996	354886	18965	139030
Unannotated	20890	21670	27190	30053	63753	13085
Unannotated	24873	8741	148601	167895	80919	7967
Unannotated	13395	9406	23469	71384	42329	42032
Unannotated	12311	11456	8374	9655	11880	9407
Unannotated	43811	31753	100346	104096	73688	74814
Unannotated	2548	0	26805	29616	9210	7506
Unannotated	52231	41962	129431	137742	93307	85053
Unannotated	9932	8582	45837	43427	12950	20943
Unannotated	9969	8582	45144	44065	21098	20621
Unannotated	6549	5777	28323	8185	16500	4408
Unannotated	4768	4107	33178	25808	12356	16824
Unannotated	22724	12997	3649	10054	23893	26463
Unannotated	27393	17911	88832	24461	16868	60677
Unannotated	24712	14233	90228	80625	50147	60937
Unannotated	3622	3720	2126	3107	3375	3000
Unannotated	110462	71328	389375	361972	202706	252798
Unannotated	7373	5560	19290	24455	12142	14653
Unannotated	155383	100697	469375	480735	286434	311664
Unannotated	4465	3849	20765	20345	8868	7891
Unannotated	702934	529971	1785922	1865129	1172462	1214639
Unannotated	7153	6380	20510	22860	12616	14425
Unannotated	1597	6677	6643	7432	4311	4880
Unannotated	374176	319521	918794	979088	619474	560362
Unannotated	6063	5360	18683	18870	12238	10333
Unannotated	15103	14306	41270	47863	25676	29515
Unannotated	29078	28531	75348	58951	44152	38857
Unannotated	1517	1468	5861	5420	3720	2027
Unannotated	4094	4826	1776	4174	3887	3293
Unannotated	8275	7833	23001	24014	14808	13411
Unannotated	11576	13528	69123	51674	26134	27070
Unannotated	13579	7596	55638	56968	21652	22750
Unannotated	8124	10393	2733	8178	11819	7999
Unannotated	8763	7317	34958	33353	19037	16847
Unannotated	10390	2264	37328	40229	10474	16642
Unannotated	3713	11315	2297	2098	2747	1860
Unannotated	9286	3579	38414	37109	18706	19819
Unannotated	6692	3981	6670	7251	4285	5565
Unannotated	12229	3312	37888	39901	21694	22125
Unannotated	3173	2697	799	4765	3075	3130
Unannotated	3428	3247	651	5480	3889	3829
Unannotated	3152	2491	908	4391	3044	3472
Unannotated	1561	1414	9993	9446	3953	3849
Unannotated	14316	10692	41951	42735	25271	24988
Unannotated	3349	3785	6754	10210	5699	3869
Unannotated	4626	3181	17266	16487	9861	11325
Unannotated	110395	65873	469067	468211	232115	269923
Unannotated	3688	5196	467	3568	2825	1634
Unannotated	9290	7392	27692	34930	16688	20362
Unannotated	173	208	5724	11370	1291	2490
Unannotated	2972	5188	534	10733	6729	2490
Unannotated	3778	2874	21019	22269	8795	7938
Unannotated	12235	2996	657	2825	1575	1743
Unannotated	54189	44197	4649	248381	117286	129319
Unannotated	78607	53547	350309	361769	170226	172579
Unannotated	5724	4608	39343	38507	14335	14945
Unannotated	5352	5786	25820	24364	14480	11972
Unannotated	10641	10706	76452	73251	29097	28419
Unannotated	35641	28910	127420	135164	71860	67617
Unannotated	6561	7205	10567	10988	5230	7433
Unannotated	2260	824	3618	3598	2460	4315
Unannotated	4598	4954	28400	30713	11039	9448
Unannotated	12271	25849	12606	44329	18600	12974
Unannotated	5117	4282	32037	33152	13783	12824
Unannotated	2803	2030	7533	9349	4156	5452
Unannotated	4858	1673	23539	25197	11338	11470
Unannotated	1482	1078	6833	6405	2291	4339
Unannotated	1676	709	3888	2266	1911	4182
Unannotated	2618	3041	17631	17989	8253	8478
Unannotated	2714	2286	9129	9547	3246	5066
Unannotated	3926	2156	14245	12165	7600	8898
Unannotated	7729	5926	18787	23678	12749	14298
Unannotated	6298	6693	2084	4550	4801	3920
Unannotated	5792	6410	1709	4000	4909	4093
Unannotated	2011	1970	1105	5535	2239	3229
Unannotated	55255	43995	211504	264782	117151	125812
Unannotated	11290	9920	6139	8217	11069	8636
Unannotated	7143	7951	7275	8362	9886	8470
Unannotated	2948	2535	23236	8647	8408	9307
Unannotated	1334	3476	10730	11950	2874	4559
Unannotated	2756	3221	6134	7376	5347	3273
Unannotated	2644	7404	2383	11786	3546	4248
Unannotated	1509	947	2148	4453	1231	3181
Unannotated	8535	3340	990	3126	973	1987
Unannotated	1693	1846	9319	10278	4191	3492
Unannotated	2765	7611	5073	16920	7314	2742
Unannotated	2102	2120	8073	7860	4260	3735
Unannotated	6194	6204	1891	6190	6092	4961
Unannotated	1349	798	14040	16037	4588	5019
Unannotated	4941	8852	26793	25179	16980	14663
Unannotated	1939	3346	4458	6751	3575	2501
Unannotated	1562	1210	3922	4207	2379	2719
Unannotated	1150	663	10370	11387	3349	3511
Unannotated	1929	1781	3834	4561	3625	2120
Unannotated	1728	1584	5458	9142	5628	4400
Unannotated	811	1141	8377	7852	3447	3828
Unannotated	4907	3601	7903	7128	6500	5777
Unannotated	17806	13379	43781	51478	29311	36220
Unannotated	7729	6451	5662	5124	4797	4329
Unannotated	2063	1019	21761	20113	8177	8314
Unannotated	3167	2940	8803	8943	4633	5734
Unannotated	3302	3355	3017	2187	3529	4497
Unannotated	1775	1064	19291	19510	7573	7513
Unannotated	1055	956	11290	12931	3863	4623
Unannotated	883	894	7493	8795	2610	3370
Unannotated	663	837	4835	7247	1998	2717
Unannotated	1334	1322	3993	4514	2631	2035
Unannotated	8494	20828	6092	5110	5852	3920
Unannotated	1927	1870	5576	5579	3571	3091
Unannotated	1511	1812	8840	8456	2310	4212
Unannotated	3772	3609	9663	11085	7100	8719
Unannotated	2333	1936	4542	5714	2614	3831
Unannotated	4874	9509	30848	28513	18471	15347
Unannotated	2345	4686	357	3251	2824	849
Unannotated	24043	22406	55471	51000	56427	38147
Unannotated	16726	9941	50918	45800	41340	34894
Unannotated	3457	8421	15848	14885	17748	5939
Unannotated	7696	4193	5144	6453	6735	13206
Unannotated	16488	8679	8711	11290	13990	32219
Unannotated	25414	13814	11224	14329	18263	57032
Unannotated	28842	12778	13587	16792	21273	53447
Unannotated	23249	10626	9878	12579	15925	44663
Unannotated	10410	7544	5760	7234	11505	33228
Unannotated	9174	4114	4524	5965	4962	13850
Unannotated	7072	3714	3374	3812	4727	12866
Unannotated	3419	3261	6460	7069	5166	5763
Unannotated	1728	1778	4784	6992	4039	2128
Unannotated	107030	85861	257880	294395	187041	203464
Unannotated	944	1416	3615	4526	3077	1766
Unannotated	2570	2719	10823	10468	5766	4083
Unannotated	4538	4739	18722	17555	10710	8601
Unannotated	2328	1242	3694	3498	3001	3762
Unannotated	2943	2936	10631	10817	5848	5660
Unannotated	3020	4663	17693	16280	5207	8875
Unannotated	3896	6112	18878	18556	13023	7738
Unannotated	2130	1936	11029	6328	2996	6007
Unannotated	5454	11428	35781	30815	27009	22653
Unannotated	4746	6610	30373	29968	25882	17355
Unannotated	3759	3649	7655	4323	7330	8038
Unannotated	3376	4311	8208	8529	10208	6572
Unannotated	4823	4431	25663	7616	14540	13645
Unannotated	3885	2035	3723	6902	4977	4742
Unannotated	8911	7971	5880	6567	8027	6399
Unannotated	5736	6740	4914	6550	7763	6256
Unannotated	9610	7578	12807	11684	11356	11333
Unannotated	2230	2021	8974	9604	5348	3811
Unannotated	8283	8962	40808	37867	22015	17824
Unannotated	3552	2083	5823	4181	3710	5788
Unannotated	5078	11549	42948	40692	11596	21192
Unannotated	8092	4479	14930	11283	9705	13742
Unannotated	3122	3609	21774	20215	14060	11466
Unannotated	5997	8679	651	3317	4364	1932
Unannotated	883	829	4206	3770	1292	1674
Unannotated	1047	1409	3216	8498	2717	2830
Unannotated	1809	3205	8482	19685	5041	6099
Unannotated	1217	1949	5227	6100	3729	3425
Unannotated	1534	1506	4942	4868	3225	2657
Unannotated	3597	4362	16166	15486	9074	7665
Unannotated	3079	4630	10396	10335	7759	4959
Unannotated	5343	6246	17059	19505	12434	12511
Unannotated	3649	6121	21212	21583	13472	8629
Unannotated	4238	3554	9887	9769	5773	7953
Unannotated	1957	1728	11693	5669	3196	4589
Unannotated	738	1147	2945	3042	1743	1174
Unannotated	1461	1667	5797	5431	3465	3454
Unannotated	1262	3064	2914	10540	2080	2164
Unannotated	2297	2145	6475	6260	3909	3879
Unannotated	2286	7050	6799	30274	4527	4982
Unannotated	1024	1231	5126	4804	1639	1821
Unannotated	4280	5471	4335	3559	6696	4731
Unannotated	7495	6612	4579	5231	7237	4833
Unannotated	8593	5870	389	745	3043	951
Unannotated	5431	3077	1641	3369	3554	7612
Unannotated	13893	7895	2750	7671	9658	19040
Unannotated	18808	10297	5729	9934	13111	27953
Unannotated	21505	10044	3073	5664	14695	13940
Unannotated	17109	8717	4316	7894	10490	21368
Unannotated	12293	6379	3295	6344	7883	16144
Unannotated	7420	4328	1728	4185	5174	10781
Unannotated	5470	5248	1481	7632	5064	5900
Unannotated	5741	6196	2308	8481	6109	7091
Unannotated	5092	4626	2066	8082	5535	5889
Unannotated	3457	3318	1113	5339	3689	4266
Unannotated	5346	6037	1105	6799	6616	5399
Unannotated	6204	6665	1364	8662	7944	5984
Unannotated	14488	19245	3212	13283	13457	8169
Unannotated	5899	4786	3698	4360	6481	4455
Unannotated	6478	5781	4081	4349	6344	4416
Unannotated	2511	1627	8856	8383	4061	6273
Unannotated	5276	4768	3110	3516	4996	3298
Unannotated	6248	3304	514	2438	3509	3914
Unannotated	13314	6419	897	5100	7758	8752
Unannotated	13473	3700	929	5286	7217	8061
Unannotated	6495	7084	952	2787	3657	6421
Unannotated	3302	3128	2370	1744	3033	4843
Unannotated	10505	3563	561	2171	1132	1791
Unannotated	398182	413201	199003	226753	353208	263512
Unannotated	51457	52254	34962	28308	49547	74530
Unannotated	564834	632161	170191	334301	570438	354859
Unannotated	486022	480981	126163	205555	328660	166776
Unannotated	357561	236876	142453	164429	198835	185534
Unannotated	25728	39420	52351	12705	20221	34181
Unannotated	788125	763666	229092	177798	284395	266752
Unannotated	30518	29934	7387	26056	33709	22061
Unannotated	32981	16956	28197	47243	46771	49430
Unannotated	448077	569675	191091	217801	299021	203368
Unannotated	508496	144294	170914	545266	533510	539451
Unannotated	10560	7807	21290	18785	20329	24820
Unannotated	429552	416567	16597	32647	50187	25385
Unannotated	129044	131042	4155	4543	7106	4932
Unannotated	260157	126879	55522	39349	95607	83606
Unannotated	68183	65970	11864	62659	82474	47758
Unannotated	109108	117175	3930	7950	47895	14245
Unannotated	45114	52526	16421	18528	32750	23672
Unannotated	38356	43812	12896	34667	47459	31531
Unannotated	21342	12378	7589	21320	17867	19111
Unannotated	136991	161526	21509	98480	135003	72111
Unannotated	112263	109147	32623	3435	35407	13226
Unannotated	82704	96016	38803	43613	59273	44007
Unannotated	21238	26337	3903	2630	3051	2234
Unannotated	59199	53612	14746	63648	80022	39048
Unannotated	75179	96655	16504	63748	72290	44610
Unannotated	19807	13772	6079	25664	25352	18828
Unannotated	31356	30367	13077	16300	22441	11223
Unannotated	11851	13785	4293	11754	11659	8706
Unannotated	75608	86755	17061	71195	65667	45036
Unannotated	41180	24554	8260	42066	61706	44562
Unannotated	57606	56925	14321	29913	49512	37755
Unannotated	240896	266434	54959	125531	211591	157520
Unannotated	15829	13666	5690	12282	16873	19736
Unannotated	225752	246664	27195	140565	175680	92772
Unannotated	303601	177221	453119	408503	316479	429757
Unannotated	108502	57897	173957	155269	112035	170008
Unannotated	58175	50370	11609	45571	76457	52894
Unannotated	67296	53337	7757	10683	46941	33526
Unannotated	16151	17759	113523	120653	37307	29241
Unannotated	167013	101027	332641	298380	182624	255893
Unannotated	43745	41742	32935	35570	38109	46411
Unannotated	16141	28470	3860	12602	15856	9017
Unannotated	29335	18268	6662	28521	37340	25269
Unannotated	11776	11448	9572	10057	9954	11708
Unannotated	37178	30138	85377	100549	61286	74517
Unannotated	23355	24981	2377	5234	6662	5298
Unannotated	559431	558315	41365	376346	418226	248646
Unannotated	53255	57154	7385	13842	16242	9707
Unannotated	24363	16199	1074	1547	1430	1442
Unannotated	62088	36627	160071	163200	95461	111535
Unannotated	754	634	41272	44840	1157	16375
Unannotated	188586	122813	360147	381262	265788	285318
Unannotated	88170	62174	177508	170265	126905	129163
Unannotated	9314	8006	24997	32311	15670	18393
Unannotated	4619	1907	7235	6138	5442	8637
Unannotated	57384	35176	308768	287584	130660	173179
Unannotated	1240	549	4311	9562	9721	10915
Unannotated	10627	9374	40062	41692	20159	21448
Unannotated	140035	86611	749939	737906	333217	370018
Unannotated	50333	28231	337691	320389	131169	146810
Unannotated	90315	71034	336658	430751	186879	202992
Unannotated	21390	23793	229386	221886	95517	101921
Unannotated	6376	7029	14405	22071	10978	6915
Unannotated	47387	52368	22923	35949	45708	39246
Unannotated	11391	9009	23539	29309	17885	21020
Unannotated	3313	4032	11073	16281	8105	4781
Unannotated	69250	54620	144184	171414	109252	130050
